# Supplementary material for: A robust linear regression based algorithm for automated evaluation of peptide identifications from shotgun proteomics by use of reversed-phase liquid chromatography retention time
Source: BMC Bioinformatics. 2008 Aug 19;9:347. doi: 10.1186/1471-2105-9-347 (PMC2553802; doi:10.1186/1471-2105-9-347)
Supplement: Additional file 1 — Peptide matches from MassMatrix search result for the bovine histone data set. The complete list of peptide matches along with their CRT scores from the search in MassMatrix for the bovine histone data set. [file 1471-2105-9-347-S1.xls]

## Sheet: 112806_BOVINE_std20082254372008
Peptide matches from MassMatrix search result for the bovine histone data set
Scan No	Charge	pp Score	pp2 Score	Retention Time Based Score	RT(observed)	RT(predicted)	Peptide Sequence	Assignment
239	3	7.8	4.9	0.0038	5.66	12.43	HAVSQGTKALTK	TP
239	2	13.1	10.5	0.7162	5.66	6.5	HAVSEGTK	TP
256	2	17.8	13.3	0.9605	6.39	6.5	HAVSEGTK	TP
271	2	15.1	12.6	0.9605	6.39	6.5	HAVSEGTK	TP
272	1	12.1	14.3	0.7927	6.64	7.25	IAGEASR	TP
287	2	11.1	11.4	0.8963	6.81	6.5	HAVSEGTK	TP
292	1	11.6	12	0.0862	6.81	10.78	STITSR	TP
296	2	16.8	13.2	0.0843	7.05	11.05	NDEELNK	TP
302	2	20.6	12.6	0.8382	6.98	6.5	HAVSEGTK	TP
304	2	13.6	9.5	0.8902	7.05	6.73	KGNYAER	TP
307	1	12.5	11.3	0.132	7.29	10.78	STITSR	TP
314	2	10.5	10.7	0.1324	7.3	10.78	STITSR	TP
318	2	14.2	12.5	0.7321	7.3	6.5	HAVSEGTK	TP
334	2	16	13.8	0.146	7.68	11.05	NDEELNK	TP
335	2	17.9	12	0.6099	7.69	6.5	HAVSEGTK	TP
350	2	16	14.4	0.2082	8.14	11.05	NDEELNK	TP
352	1	13.5	11.2	0.2032	7.84	10.78	STITSR	TP
366	2	18.4	15	0.2484	8.38	11.05	NDEELNK	TP
367	2	11.3	7.8	0.6495	8.3	7.25	IAGEASR	TP
382	2	17.6	12.3	0.2767	8.53	11.05	NDEELNK	TP
384	2	13.2	12.1	0.3276	8.78	6.5	HAVSEGTK	TP
414	2	16	12.3	0.4636	9.36	11.05	NDEELNK	TP
436	1	11.3	14.9	0.047	9.94	14.54	GTLVQTK	TP
451	2	16	5.7	0.5828	9.78	11.05	NDEELNK	TP
468	2	21.5	6.2	0.1432	10.61	13.99	EIQTAVR	TP
474	1	14.5	11.4	0.1433	10.61	13.99	EIQTAVR	TP
479	2	15	3.3	0.6188	10.61	9.46	QVHPDTGISSK	TP
482	2	19.9	7	0.273	11.47	13.99	EIQTAVR	TP
483	2	13.7	6	0.876	10.69	11.05	NDEELNK	TP
490	1	16.4	11.3	0.1608	10.76	13.99	EIQTAVR	TP
496	2	14.9	4.4	0.5771	10.75	9.46	QVHPDTGISSK	TP
498	2	26.2	7	0.273	11.47	13.99	EIQTAVR	TP
500	2	14.3	6.9	0.9588	10.93	11.05	NDEELNK	TP
506	1	16.3	11.7	0.2182	11.15	13.99	EIQTAVR	TP
510	2	22.8	6.4	0.273	11.47	13.99	EIQTAVR	TP
514	2	12	4.4	0.4208	11.32	9.46	QVHPDTGISSK	TP
515	2	20	11.4	0.5669	11.47	12.79	DAVTYTEHAK	TP
519	3	11.1	8.5	0.7388	12.02	12.79	DAVTYTEHAK	TP
523	1	12.8	9.9	0.2474	11.33	13.99	EIQTAVR	TP
526	2	19.7	7.1	0.1604	10.75	13.99	EIQTAVR	TP
530	2	20.8	10.6	0.6904	11.87	12.79	DAVTYTEHAK	TP
531	2	12.3	4.2	0.386	11.47	9.46	QVHPDTGISSK	TP
534	3	14.5	7.6	0.7388	12.02	12.79	DAVTYTEHAK	TP
540	1	10.9	9.3	0.3213	11.71	13.99	EIQTAVR	TP
542	2	19.2	11.1	0.6904	11.87	12.79	DAVTYTEHAK	TP
544	2	19.5	6.8	0.4121	12.1	13.99	EIQTAVR	TP
548	2	13.7	4.5	0.2683	12.03	9.46	QVHPDTGISSK	TP
554	1	18.2	8.5	0.4384	12.21	13.99	EIQTAVR	TP
558	2	19.2	11.9	0.7399	12.03	12.79	DAVTYTEHAK	TP
562	2	15.8	7.2	0.4632	12.3	13.99	EIQTAVR	TP
563	2	14.6	4	0.2359	12.21	9.46	QVHPDTGISSK	TP
566	1	12.5	9.8	0.4838	12.38	13.99	EIQTAVR	TP
570	2	19.8	10.6	0.8895	12.47	12.79	DAVTYTEHAK	TP
575	2	16.7	7.5	0.5345	12.56	13.99	EIQTAVR	TP
576	2	16	7.3	0.6443	12.11	11.05	NDEELNK	TP
579	1	12.3	9.8	0.4838	12.38	13.99	EIQTAVR	TP
580	2	19.3	4.3	0.1478	12.82	9.46	QVHPDTGISSK	TP
583	2	20	10.4	0.8895	12.47	12.79	DAVTYTEHAK	TP
591	2	13.4	7.4	0.6387	12.91	13.99	EIQTAVR	TP
592	1	15.2	9.9	0.4838	12.38	13.99	EIQTAVR	TP
596	2	12.1	3.9	0.1273	13	9.46	QVHPDTGISSK	TP
600	2	19.2	12	0.8648	13.18	12.79	DAVTYTEHAK	TP
603	2	15.5	6.7	0.7247	13.18	13.99	EIQTAVR	TP
607	1	14.5	9.3	0.7252	13.18	13.99	EIQTAVR	TP
611	2	12.9	3.8	0.1089	13.18	9.46	QVHPDTGISSK	TP
616	2	21.3	10	0.776	13.44	12.79	DAVTYTEHAK	TP
619	2	12.3	6.7	0.9628	13.89	13.99	EIQTAVR	TP
624	1	14.1	10.3	0.869	13.61	13.99	EIQTAVR	TP
635	2	21.7	9.3	0.9628	13.89	13.99	EIQTAVR	TP
639	2	15.8	4.5	0.0679	13.7	9.46	QVHPDTGISSK	TP
651	2	20.5	8.1	0.9758	14.06	13.99	EIQTAVR	TP
652	2	15.4	11.2	0.5261	14.25	12.79	DAVTYTEHAK	TP
656	2	14.1	4.8	0.0362	14.34	9.46	QVHPDTGISSK	TP
667	2	19.1	6.1	0.7039	14.87	13.99	EIQTAVR	TP
676	2	9.5	4.4	0.0223	14.79	9.46	QVHPDTGISSK	TP
680	2	15.5	10.7	0.4301	14.61	12.79	DAVTYTEHAK	TP
683	2	13.2	6.3	0.5672	15.31	13.99	EIQTAVR	TP
695	2	14.7	6.1	0.5672	15.31	13.99	EIQTAVR	TP
707	2	14.3	6.3	0.5147	15.49	13.99	EIQTAVR	TP
724	1	14.2	9.9	0.8274	16.17	16.67	DIQLAR	TP
731	2	14.2	5.3	0.364	16.08	13.99	EIQTAVR	TP
738	1	13.1	9.8	0.8274	16.17	16.67	DIQLAR	TP
746	1	19	8.5	0.9955	16.57	16.59	EIAQDFK	TP
748	2	15.3	12.4	0.9523	16.72	16.59	EIAQDFK	TP
754	1	15.4	8.2	0.8798	16.33	16.67	DIQLAR	TP
762	1	15.4	8.8	0.7672	17.27	16.59	EIAQDFK	TP
763	2	14.4	14.1	0.9523	16.72	16.59	EIAQDFK	TP
778	1	17.8	8.2	0.7672	17.27	16.59	EIAQDFK	TP
779	2	21.1	13.1	0.8989	16.88	16.59	EIAQDFK	TP
792	2	16.4	5.9	0.1656	17.19	13.99	EIQTAVR	TP
794	1	16.6	8.8	0.7672	17.27	16.59	EIAQDFK	TP
795	2	16.4	10.9	0.7641	17.28	16.59	EIAQDFK	TP
806	1	10.2	19	0.3276	17.71	15.45	VTIMPK	TP
810	1	16.9	7.9	0.5805	17.86	16.59	EIAQDFK	TP
812	2	14.3	8.3	0.2961	17.86	15.45	VTIMPK	TP
818	1	16.5	16.9	0.2951	17.86	15.45	VTIMPK	TP
826	2	18.1	8.7	0.2337	18.2	15.45	VTIMPK	TP
830	1	18.5	17.6	0.2615	18.04	15.45	VTIMPK	TP
838	2	18	9.3	0.4585	18.29	16.59	EIAQDFK	TP
839	2	11	7.7	0.001	18.45	10.69	SETAPAAPAAPAPAEK	TP
846	2	14.2	7.6	0.3425	19.24	17.06	YRPGTVALR	TP
850	1	13.1	6.6	0.3299	18.83	16.59	EIAQDFK	TP
859	2	13.5	7.4	0.0005	18.83	10.69	SETAPAAPAAPAPAEK	TP
862	2	12.4	7.5	0.3425	19.24	17.06	YRPGTVALR	TP
864	2	16.7	12.7	0.0108	19.24	13.31	SETAPAETAAPAPVEK	TP
868	1	16.2	10.6	0.3299	18.83	16.59	EIAQDFK	TP
870	2	10.4	8.9	0.9112	18.84	19.09	HLQLAVR	TP
879	2	15	8.4	0.3425	19.24	17.06	YRPGTVALR	TP
880	2	10.2	10.7	0.2942	19	16.59	EIAQDFK	TP
884	3	11.2	5.3	0.4589	18.76	17.06	YRPGTVALR	TP
907	2	13.1	11.1	0.0393	19.92	15.15	ALAAGGYDVEK	TP
910	2	16	8.1	0.0081	19.92	13.75	SETAPVAPAAPAPAEK	TP
922	2	9.8	7.7	0.0393	19.92	15.15	ALAAGGYDVEK	TP
934	2	11.6	11.2	0.0649	20.66	16.39	ALAAAGYDVEK	TP
939	1	8.6	21.6	0.0746	20.51	16.39	ALAAAGYDVEK	TP
951	2	10.3	11	0.0649	20.66	16.39	ALAAAGYDVEK	TP
978	2	16.1	8.9	0.912	21.12	21.37	HLQLAIR	TP
982	2	12.7	9	0.5119	21.18	19.67	KESYSVYVYK	TP
1003	1	12.7	17.8	0.2474	21.91	24.58	STELLIR	TP
1004	2	12.6	10.3	0.2731	22.05	24.58	STELLIR	TP
1018	1	15.3	16.6	0.2474	21.91	24.58	STELLIR	TP
1019	3	6.2	5.4	0.3936	22.05	24.02	YQKSTELLIR	TP
1019	2	16.4	10.1	0.2731	22.05	24.58	STELLIR	TP
1022	2	17.2	14.9	0.8472	22.18	22.63	DNIQGITKPAIR	TP
1023	3	15.2	10.5	0.8815	22.29	22.63	DNIQGITKPAIR	TP
1034	1	13.6	12.8	0.2606	21.98	24.58	STELLIR	TP
1036	3	2.7	5.2	0.2541	21.38	24.02	YQKSTELLIR	TP
1036	2	10.1	10.2	0.1669	21.38	24.58	STELLIR	TP
1048	2	15.9	11.6	0.9252	22.84	22.63	DNIQGITKPAIR	TP
1051	3	5.3	5.2	0.4742	22.37	24.02	YQKSTELLIR	TP
1051	2	16	9.7	0.3376	22.37	24.58	STELLIR	TP
1052	1	17.4	17	0.2606	21.98	24.58	STELLIR	TP
1054	3	10.3	7.2	0.8977	22.92	22.63	DNIQGITKPAIR	TP
1059	2	13.4	7	0.2916	23.17	20.74	ESYSVYVYK	TP
1060	1	16.2	13.4	0.3088	23.08	20.74	ESYSVYVYK	TP
1062	2	10.8	9.9	0.9252	22.84	22.63	DNIQGITKPAIR	TP
1067	1	10.7	13.5	0.0231	22.77	17.5	YSVYVYK	TP
1071	2	8.2	4.3	0.0191	23.34	17.9	KKSYSVYVYK	TP
1074	2	16	7.6	0.2916	23.17	20.74	ESYSVYVYK	TP
1075	1	12	13.1	0.3088	23.08	20.74	ESYSVYVYK	TP
1082	2	5.8	7.8	0.672	23.6	22.63	DNIQGITKPAIR	TP
1086	3	9.2	5.9	0.7818	23.27	22.63	DNIQGITKPAIR	TP
1087	2	7.1	4.4	0.0191	23.34	17.9	KKSYSVYVYK	TP
1092	1	12	15.5	0.569	23.27	24.58	STELLIR	TP
1094	2	10.9	11.5	0.0794	23.6	19.55	KASGPPVSELITK	TP
1099	2	11.9	9	0.9467	23.44	23.59	EIAQDFKTDLR	TP
1100	2	7.1	5.8	0.2413	23.44	20.74	ESYSVYVYK	TP
1107	2	19.5	10.8	0.9881	23.69	23.66	ISGLIYEETR	TP
1108	2	18.9	8.1	0.4349	23.91	22.11	SGVSLAALK	TP
1112	1	20.5	10.8	0.8547	24.08	23.66	ISGLIYEETR	TP
1122	2	19.1	10.1	0.9362	23.84	23.66	ISGLIYEETR	TP
1123	1	6.6	12.2	0.4163	23.98	22.11	SGVSLAALK	TP
1134	2	10.6	7.6	0.6516	24.19	23.15	ESYSIYVYK	TP
1135	1	17.2	16.4	0.0225	24.74	19.44	TLYGFGG	TP
1136	1	7.6	11.5	0.1621	24.82	21.59	ESYTVYVYK	TP
1150	1	15.7	15.7	0.0225	24.74	19.44	TLYGFGG	TP
1154	2	16.8	13.4	0.0452	24.75	20.11	ASGPPVSELITK	TP
1166	2	16.1	11.6	0.0668	24.35	20.11	ASGPPVSELITK	TP
1167	1	19.5	17.9	0.0444	24.1	19.44	TLYGFGG	TP
1170	2	25.8	14.2	0.0367	25.39	20.55	AGLQFPVGR	TP
1171	2	17.5	12.8	0.0486	25.55	20.98	ATGPPVSELITK	TP
1174	1	10.6	10.3	0.0549	24.99	20.55	AGLQFPVGR	TP
1186	2	23.5	13.2	0.0367	25.39	20.55	AGLQFPVGR	TP
1187	2	17.1	13.1	0.0486	25.55	20.98	ATGPPVSELITK	TP
1192	1	9.8	12.3	0.0549	24.99	20.55	AGLQFPVGR	TP
1194	1	13.3	16.2	0.0105	25.39	19.44	TLYGFGG	TP
1195	2	10.6	3.5	0.4198	25.4	23.54	NDEELNKLLGK	TP
1198	2	18.9	6.9	0.0165	26.12	20.55	AGLQFPVGR	TP
1212	1	9.9	14.1	0.0052	25.96	19.44	TLYGFGG	TP
1214	2	20.4	7.3	0.0165	26.12	20.55	AGLQFPVGR	TP
1218	2	15.6	13.6	0.3548	26.11	23.98	NDEELNKLLGR	TP
1219	3	11.1	8.4	0.2956	26.39	23.98	NDEELNKLLGR	TP
1231	2	11.1	17.2	0.5064	26.39	24.85	GDEELDSLIK	TP
1234	1	10.6	17.2	0.5544	26.22	24.85	GDEELDSLIK	TP
1235	1	7.9	15.8	0.0037	26.21	19.44	TLYGFGG	TP
1250	2	26.8	15.8	0.5493	26.58	27.97	ALVQNDTLLQVK	TP
1255	2	11.7	6.6	0.5386	27.83	26.41	LLLPGELAK	TP
1258	1	11.6	11.1	0.8038	26.98	26.41	LLLPGELAK	TP
1270	2	13.3	6.6	0.5386	27.83	26.41	LLLPGELAK	TP
1274	1	8.5	11.7	0.9058	26.68	26.41	LLLPGELAK	TP
1284	2	10.7	6.3	0.8622	27.57	27.97	ALVQNDTLLQVK	TP
1286	2	13.6	6.9	0.5386	27.83	26.41	LLLPGELAK	TP
1287	1	13.4	11.9	0.755	27.13	26.41	LLLPGELAK	TP
1298	2	13.5	7	0.5386	27.83	26.41	LLLPGELAK	TP
1306	2	25.4	7.9	0.4828	28.34	26.71	VFLENVIR	TP
1310	1	10.8	9.1	0.625	27.85	26.71	VFLENVIR	TP
1316	2	17.5	11.3	0.0664	27.91	23.66	ISGLIYEETR	TP
1320	2	8	6.2	0.4912	28	26.41	LLLPGELAK	TP
1322	2	19.6	8.4	0.4828	28.34	26.71	VFLENVIR	TP
1326	1	14.2	10.7	0.5793	28	26.71	VFLENVIR	TP
1335	2	12.1	8.8	0.4828	28.34	26.71	VFLENVIR	TP
1391	2	9.2	5.1	0.6425	29.75	30.83	SVELEEALPLTTAEGAAK	TP
1406	2	12.4	14.2	0.7998	29.96	30.55	KTVTAMDVVYALK	TP
1408	2	9.1	6.8	0.1265	29.96	26.41	LLLPGELAK	TP
1470	2	21	13.4	0.4954	32.35	30.76	TVTAMDVVYALK	TP
1475	1	10.6	18.5	0.5503	32.15	30.76	TVTAMDVVYALK	TP
1486	2	22.2	10.5	0.4954	32.35	30.76	TVTAMDVVYALK	TP
1500	2	20	13	0.4954	32.35	30.76	TVTAMDVVYALK	TP
1544	2	21.8	11.5	0	33.04	20.55	AGLQFPVGR	TP
1598	2	11.7	6.1	0.4298	34.45	32.61	AMGNMNSFVNDIFER	TP
1607	2	7.8	5	0.0051	34.28	41.06	VTIAQGGVLPNIQAVLLPK	TP
1623	2	13.8	3.9	0.2428	35.34	32.61	AMGNMNSFVNDIFER	TP
1650	2	9.7	5.7	0.036	36.01	41.06	VTIAQGGVLPNIQAVLLPK	TP
1655	3	20.5	12.9	0.0397	36.11	41.06	VTIAQGGVLPNIQAVLLPK	TP
1662	2	14.6	5.6	0.036	36.01	41.06	VTIAQGGVLPNIQAVLLPK	TP
1680	2	12.9	13.7	0.0159	36.43	30.76	TVTAMDVVYALK	TP
1687	2	9.2	3.8	0.0914	37.01	41.06	VTIAQGGVLPNIQAVLLPK	TP
1710	2	20.6	13.1	0.0418	37.4	32.61	AMGNMNSFVNDIFER	TP
1734	2	16.4	6.9	0.0247	37.9	32.61	AMGNMNSFVNDIFER	TP
2339	3	6.9	5.1	0.0108	53.39	47.1	VGAGAPVYMAAVLEYLTAEILELAGNAAR	TP
2370	3	7.2	6.6	0.0181	54.66	48.79	VGAGAPVYLAAVLEYLTAEILELAGNAAR	TP
175	3	3.8	3.1	0	4.23	30.44	GGIDIHFFEK	FP
240	3	6.7	6.3	0	5.66	15.66	GKPLRIATKK	FP
247	2	7.3	8.6	0.579	6.11	7.39	QLGPGK	FP
247	3	9.4	9.3	0.0033	6.11	12.98	LNVDVGPGK	FP
256	3	8.2	5	0	6.39	21.06	FKDFSGFDRK	FP
262	3	9.7	8	0	6.3	34.84	ELVLLFGDPR	FP
271	3	8.4	5.3	0.0002	6.39	15.02	VMLSQPPPTDR	FP
274	3	8.5	7.4	0	6.56	23.42	RRFSTAGLVR	FP
274	2	9	8.6	0.491	6.56	4.96	RDPGSSR	FP
276	2	10.2	9.2	0	6.47	17.3	KKKLIVK	FP
280	3	4.6	6.6	0	6.56	20.18	IHPKVMLR	FP
280	2	6.8	8.4	0.0197	6.56	11.98	STTSLR	FP
283	3	9.5	6.5	0	6.73	31.15	RWRMAALALRR	FP
283	2	9.5	7.8	0.4949	6.73	8.31	AASTIRRR	FP
287	3	7.5	5	0.0005	6.81	15.02	VMLSQPPPTDR	FP
288	3	5.7	7.2	0	6.73	32.85	RCLLALGAAAM	FP
288	2	12.7	8.8	0.0271	6.73	11.86	GGEPLPR	FP
291	3	7.9	6.5	0.0007	6.8	14.78	ELQEISKGTR	FP
291	2	8.7	6.6	0	6.8	16.91	AADLDLR	FP
294	3	14.1	2.5	0.0405	6.64	11.4	TEAAKAKKLR	FP
294	2	15.1	5.7	0.0817	6.64	10.68	DAKGLSR	FP
296	3	12.2	8.9	0.3536	7.05	4.89	DSDSGVASSGKRK	FP
298	3	5.1	7.4	0	7.13	20.18	IHPKVMLR	FP
298	2	9.8	7.7	0.0707	7.13	11.31	DGFGGGR	FP
299	3	10.6	5	0.2338	7.12	9.88	RRGEASHIK	FP
300	3	6.1	4.9	0	6.98	22.69	AYLLAADVGGECR	FP
302	3	11.6	4.7	0.0006	6.98	15.02	VMLSQPPPTDR	FP
303	3	5.2	7.1	0	7.05	17.21	KFSDGVGKLK	FP
303	2	8.9	8.7	0.3441	7.05	9.23	ATLRQK	FP
304	3	5.5	6.6	0.0022	7.05	14.22	LLHYSDPRPR	FP
306	3	6.7	6.1	0.0014	7.44	14.91	QTFAAGYR	FP
306	2	12.8	6.1	0.0178	7.44	1.85	AGSSGSSG	FP
308	3	3.1	5.1	0	7.13	17.65	LPLSQQKHLPNR	FP
310	3	12.6	4.5	0	7.29	21.24	EKDVRLFSK	FP
310	2	18.1	5.9	0.506	7.29	8.83	KQLARK	FP
311	3	5.3	7.3	0	7.3	35.99	WQPTTSTILLLK	FP
311	2	12.9	7.2	0.0612	7.3	2.91	ETKRNRK	FP
314	3	6.6	7.9	0	7.3	20.18	IHPKVMLR	FP
315	2	11.1	7.1	0.0008	7.3	15.13	LAWASR	FP
316	3	7.1	6.6	0	7.3	29.02	EMYFVFR	FP
316	2	8.3	6.3	0.0343	7.3	12.21	SGPPFR	FP
318	3	10.7	4	0	7.3	20.25	NLPLSLNGQRK	FP
319	3	8.7	5.7	0	7.37	18.96	WQWVAQGQSDK	FP
320	3	5	7.9	0	7.45	21.8	NVQVLRQRLR	FP
320	2	10.4	12	0.7677	7.45	8.13	KKKLDPK	FP
322	1	11.3	10.7	0.4588	7.45	9.16	DSVTSR	FP
324	2	9.2	7.5	0.1564	7.37	4.06	STCSCDR	FP
324	3	10	12.1	0.0166	7.37	1.71	EHDSHDGNSR	FP
326	3	11.6	4.7	0.0002	7.44	16.33	AKDLDVPQVK	FP
326	2	15.9	6.1	0.1684	7.44	10.63	RSEGLGK	FP
328	3	5.4	7.4	0	7.53	26.3	ASSLLLDDQVARK	FP
328	2	10.6	11.7	0.0635	7.53	3.18	RAERQRK	FP
330	2	8.9	7.2	0.0407	7.62	2.81	GCSNCK	FP
330	3	9.6	4.4	0	7.62	19.54	LVAATAAATM	FP
331	2	7	6	0.1894	7.62	4.56	LTKKKTSK	FP
332	3	3.7	7.1	0	7.61	20.18	IHPKVMLR	FP
332	2	15.1	8	0.6346	7.61	6.51	SPTTTR	FP
334	3	5.9	8.9	0	7.68	24.35	FPWQSAGAFQR	FP
335	3	9.6	5.2	0	7.69	35.63	LFTSELFAALK	FP
338	3	9.1	7.3	0.2336	7.98	10.73	RRGALRGDR	FP
342	3	10.3	5.7	0	7.98	23.07	QLLANGFAER	FP
342	2	12.8	4.5	0.0251	7.98	13.18	LAWNNK	FP
347	1	8.3	10.4	0.8079	7.91	7.35	GAGGVR	FP
348	3	9	4.3	0.1602	7.98	11.23	NDLATETNKR	FP
350	3	10.2	4.5	0.3831	8.14	6.11	CPTCAPVGAGKRK	FP
351	3	10.1	7.3	0.2754	8.06	10.58	RNKMDEYR	FP
355	2	6.3	6	0	8.53	23.58	FMLCLR	FP
356	2	12.1	10.7	0.0566	8.06	3.59	SKAGQR	FP
356	3	15.3	14.2	0	8.06	19.33	VKIGLVGQR	FP
358	3	9	4.3	0	8.15	18.05	EGTSGLLACHK	FP
358	2	10.9	5.6	0.0087	8.15	14.26	SPNGLMK	FP
362	2	9.2	7.3	0.0397	8.22	3.39	GCDSCK	FP
362	3	9.9	3.2	0.0297	8.22	13.26	SRVAGRIR	FP
363	1	6.8	10.8	0.7588	8.06	7.35	GAGGVR	FP
364	2	7.1	9.3	0.2388	8.22	10.94	VRIQTR	FP
364	3	10.1	8.1	0.0001	8.22	17.26	YLSGDVGVTTR	FP
366	3	8.1	7.8	0.0644	8.38	12.66	EKTSEGGQLVNK	FP
367	3	11.6	8.8	0	8.3	23.61	SPQGPLCILK	FP
368	2	8.4	8.1	0.1354	8.53	11.98	STTSLR	FP
368	3	10.2	4.4	0.0001	8.53	17.49	KEGDQFLR	FP
371	2	7.6	5.5	0.7702	8.38	9.06	GGLQRK	FP
372	2	8.2	8.8	0.0541	8.53	4.02	HGGGAPR	FP
372	3	9.3	11.8	0.4027	8.53	10.46	AAEAEGRLR	FP
378	2	8.3	7.5	0.1139	8.38	4.69	GCEACK	FP
378	3	11.8	4.7	0	8.38	19.54	LVAATAAATM	FP
382	3	10.9	6.8	0.5895	8.53	9.78	KKCKAGLPCYGK	FP
383	2	7.7	6.7	0.7728	8.61	7.94	SDYPSR	FP
383	3	9.5	5.4	0	8.61	23.03	SDNIAAYALR	FP
384	3	9	4	0	8.78	20.25	NLPLSLNGQRK	FP
387	2	10.3	7.2	0.0004	8.7	17.09	QPGVLVR	FP
387	3	11.6	6.5	0.0002	8.7	17.44	QREQEVLVR	FP
392	2	8.6	5.1	0.8435	8.93	9.38	LHGGVK	FP
392	3	9.9	3.1	0.5251	8.93	10.39	HEHPIGAR	FP
394	1	5.4	11.3	0.0376	8.93	4.05	GGGGPR	FP
396	3	6.2	5.6	0	8.78	26.45	NLHMYLEIDHKK	FP
396	2	11.5	10.5	0.0049	8.78	15.33	QKKLGTVVR	FP
398	3	5.1	6.8	0.0001	9.19	-0.47	QRHRGPAQRGK	FP
398	2	10.1	7.2	0.1256	9.19	5.62	DNEAERK	FP
399	2	7.8	7.8	0.8314	8.93	8.44	SSIGRK	FP
404	3	6.2	7.8	0.0097	8.93	14.95	SLVPSSNAMKK	FP
404	2	9	6.9	0.0471	8.93	13.53	GWAKGVR	FP
408	3	5.3	6.9	0	9.35	31.82	IGEPGELPCVLLPR	FP
408	2	11.4	9.1	0.1528	9.35	12.65	RVTHNIPR	FP
410	3	6	3.3	0.0075	9.2	15.42	SILDSVKSPKEK	FP
411	3	3.8	6.6	0	9.11	20.96	KFFIRGR	FP
411	2	10	6.5	0.041	9.11	13.85	LGPGLR	FP
412	3	6.5	8.1	0.0007	8.93	16.89	IKQESPSQINELR	FP
412	2	12.6	11.1	0.006	8.93	15.33	QKKLGTVVR	FP
414	3	5.7	7.4	0.0001	9.36	0.23	RQQQKEERGK	FP
415	3	10.4	6.5	0.4681	9.11	7.43	LGRGVSGGGGR	FP
415	2	11.1	10	0.0724	9.11	13.27	CGQLVK	FP
418	3	7.3	8	0.0003	9.36	0.79	KQTGHAPGGRR	FP
418	2	11.6	11.1	0.0151	9.36	3.64	NAPSQEK	FP
419	3	8	5.5	0.0139	9.36	15.07	HPQQVAPQGTWR	FP
419	2	10.1	5.9	0.0189	9.36	14.81	LNPASFQR	FP
420	2	8	5.8	0.3929	9.36	11.33	GYIDCR	FP
420	3	9.2	8.7	0.4746	9.36	11	NSAMEGVSHR	FP
426	3	7.7	4.7	0.4067	9.53	11.44	NGAAGTGFCK	FP
427	3	6	3.9	0	9.36	31.84	FQLGRLNHILK	FP
428	3	4.6	5.5	0.0286	9.44	14.52	ADRISLSCNK	FP
430	3	10	5.3	0.0001	9.61	0.23	RQQQKEERGK	FP
430	2	10.4	9.1	0.0001	9.61	19	ILFAGDPK	FP
431	3	5.1	7.3	0.0124	9.61	15.42	LEKSEGEKELVQR	FP
431	2	12.5	8.5	0.0049	9.61	16.18	TRLKSLRR	FP
432	3	6.1	6.6	0	9.61	27.97	RLAWCRFCYR	FP
432	2	11.3	5.2	0.2863	9.61	7.14	QQSLKRR	FP
434	3	8.4	8.8	0.0046	10.11	16.71	QEIAKLACER	FP
434	2	10.6	6.2	0.0099	10.11	4.04	GRRGTTK	FP
435	3	9.2	4	0	9.69	36.59	MLIWSPLEGLK	FP
435	2	10.8	5.4	0.4994	9.69	8.13	KKKLDPK	FP
440	2	6.5	8.3	0.028	9.69	14.79	LDRLARPR	FP
440	3	7.1	6.4	0.7845	9.69	9.06	PPPIAAKSSQSRPR	FP
442	2	7.1	7.3	0.0274	9.86	4.69	GCEACK	FP
442	3	11.2	4.5	0	9.86	19.54	LVAATAAATM	FP
444	3	5.8	8.8	0	9.87	21.69	SAVLSELHAR	FP
444	2	9.1	9.4	0.6051	9.87	11.06	QKCIVK	FP
446	3	7.6	8	0.0183	9.95	15.42	LEKSEGEKELVQR	FP
446	2	17.1	7.8	0.0074	9.95	16.18	TRLKSLRR	FP
447	3	9.1	8.1	0	9.94	29.5	SRLAPLMIDAQR	FP
447	2	12.4	6.5	0.0016	9.94	2.46	ASAPSGSPDK	FP
451	3	9.4	6.1	0.4572	9.78	8.06	KTEKEACSRIK	FP
452	3	8.7	7	0	10.03	20.18	IHPKVMLR	FP
452	2	11.1	6.3	0.175	10.03	6.88	ADQVCK	FP
455	3	9.7	6.6	0.0018	10.2	2.8	KQESEACK	FP
455	2	11.2	8.7	0.004	10.2	3.39	GCDSCK	FP
456	3	4.1	5.1	0.1025	10.2	13.97	APLPGSPQGLGQPGK	FP
456	2	9.5	7.1	0.0274	10.2	5.03	ETPDGKER	FP
458	3	6.8	7.7	0.0243	10.2	15.42	LEKSEGEKELVQR	FP
458	2	7.2	9.3	0.0462	10.2	14.81	QKIKALEAK	FP
459	2	2.9	4.9	0	9.94	23.11	SQLLASIR	FP
459	3	7	3.7	0.0003	9.94	18.55	IVLDASSVDRPR	FP
463	2	8.7	6.5	0.0031	10.52	3.52	VSTNGSSK	FP
463	3	12	3.6	0.0316	10.52	5.49	LVQNGKQDNR	FP
467	3	8.2	8.2	0.0028	10.37	17.35	QFTVRRNQLK	FP
467	2	11.1	12.2	0.0002	10.37	19	ILFAGDPK	FP
468	3	5.4	6	0	10.61	20.56	NKAIVDPPITR	FP
470	3	7.9	7.1	0.181	10.44	13.53	YSITNYR	FP
470	2	9.7	7.7	0.0029	10.44	3.39	GCDSCK	FP
471	1	9.8	7.5	0.6035	10.61	9.41	SAAAVR	FP
472	3	4.2	4.9	0.6635	10.44	9.43	IGKPGPPGPIGDDGK	FP
478	2	7.2	7	0.0027	10.61	3.52	VSTNGSSK	FP
478	3	14.7	4.7	0.1539	10.61	13.9	YKGVAGLPRGR	FP
482	3	10.3	4.2	0.0001	11.47	20.47	KYEMRALVGR	FP
483	3	11.7	10	0.7621	10.69	9.99	EETSGKTHLRK	FP
486	1	11.2	7.5	0.5136	10.92	9.41	SAAAVR	FP
487	3	8.6	8.9	0.0556	10.99	15.42	LEKSEGEKELVQR	FP
487	2	8.9	11	0.0608	10.99	15.33	QKKLGTVVR	FP
491	3	6.5	3.6	0.0598	10.92	15.28	QQSRDGSPWLR	FP
491	2	7.3	4.6	0.3426	10.92	8.73	SSIRSPSR	FP
492	2	7.7	7.8	0.0017	10.84	3.39	GCDSCK	FP
492	3	10.5	4.8	0.0002	10.84	19.54	LVAATAAATM	FP
495	3	3.3	7.4	0.0364	11	6.11	ERQPVRQKK	FP
495	2	8.1	6.1	0.0307	11	5.95	SYAGAGQK	FP
498	3	8.9	5.6	0.2472	11.47	8.79	HGCESHGWRR	FP
500	3	15.5	6.3	0.0393	10.93	6.11	CPTCAPVGAGKRK	FP
502	1	8	7.8	0.4738	11.07	9.41	SAAAVR	FP
503	3	6	4.9	0.1889	11.07	8.03	MQVQSAGAPAASRK	FP
510	3	7.3	5.3	0.0046	11.47	18.07	NSAPGPTWAAVR	FP
511	2	6.7	8.1	0.0013	11.15	3.52	VSTNGSSK	FP
511	3	10.4	5.9	0.4726	11.15	12.81	RVDGSVASVKR	FP
515	3	1.4	5.8	0	11.47	24.54	ADERLFLTGEPTHGR	FP
518	1	8.4	6.8	0.4268	11.25	9.41	SAAAVR	FP
519	2	9.9	5.9	0.0064	12.02	18.38	LLFTHK	FP
524	1	6.7	12.1	0.7397	11.56	10.79	GAAKRFAK	FP
526	3	10.5	5.8	0.0018	10.75	18.07	NSAPGPTWAAVR	FP
528	3	3.2	6.6	0	11.39	31.34	QHLLYLINR	FP
528	2	7.3	7.8	0.0009	11.39	3.52	VSTNGSSK	FP
530	3	5.2	6	0	11.87	31.14	GEVVIKLDTFAKARR	FP
534	2	14.2	4.6	0.4085	12.02	13.93	TGKSLVR	FP
535	3	6.5	5.4	0.2944	11.71	14.13	ELEQEEEPTYK	FP
538	1	8.4	11.7	0	11.7	22.85	YLILEAK	FP
542	3	6.3	5.8	0	11.87	27.12	VSNFFRVTGQSSLQK	FP
544	3	11.9	5.9	0.1525	12.1	8.79	HGCESHGWRR	FP
547	2	4.2	5.8	0.0197	11.78	6.32	LQHARR	FP
547	3	9.9	4.8	0.0127	11.78	17.57	LALSSSCSCGLK	FP
550	3	4.8	5	0.0087	11.71	5.54	GSKTTNGCHAAVCR	FP
551	3	5.6	5.8	0.0756	11.78	15.89	IYTKPGVEVR	FP
551	2	7	6.3	0.8883	11.78	12.11	LLRDTR	FP
552	1	9.7	8.3	0.2868	11.88	9.41	SAAAVR	FP
556	3	6.6	2.6	0	12.21	27.71	FESTSFQVMGVR	FP
556	2	7.4	3.8	0.0135	12.21	17.95	LLPRLRR	FP
558	3	7.9	4	0	12.03	23.42	EDELVGPPLDTEGQAK	FP
559	3	5.5	8.4	0	12.21	27.79	GLQEAAEQADILMR	FP
559	2	10.1	8.4	0.0916	12.21	8.29	QQKLEARR	FP
562	3	5.2	6.6	0.0003	12.3	20.83	VLRRVPPSFR	FP
567	3	3.7	5.6	0	12.47	32.6	FGRLFLMKR	FP
567	2	6.3	5.1	0.2968	12.47	14.87	FVEVER	FP
568	3	7	6.6	0.2443	12.39	15.07	HPQQVAPQGTWR	FP
570	3	5.5	6.4	0.0001	12.47	21.61	VRVRRPSVLAPEYR	FP
571	2	4.3	4.1	0	12.3	23.79	DLSKFALK	FP
571	3	4.5	4.5	0.7081	12.3	11.44	KESYAPETSDMK	FP
575	3	8.3	6.6	0.0007	12.56	20.56	NKAIVDPPITR	FP
576	3	13.4	5	0.3133	12.11	9.78	KKCKAGLPCYGK	FP
582	3	9.7	7.5	0.1189	12.91	16.51	LKEAQSDIVR	FP
583	3	5.3	6.5	0	12.47	37.22	WHEYLLQEAILKR	FP
591	3	10.6	5.7	0	12.91	25.79	CVLDSSVLVHR	FP
594	2	10.2	9.5	0.6875	12.65	13.57	GPLSSGVR	FP
595	2	7.2	9.1	0.0001	13.18	3.52	VSTNGSSK	FP
595	3	11	6.3	0.6083	13.18	12	QLEDASEQVR	FP
600	3	7.5	5.1	0	13.18	27.27	STFTPDVTGGHAQIIR	FP
603	3	3.5	5.5	0.0348	13.18	18.07	NSAPGPTWAAVR	FP
606	3	7.7	5.8	0.0547	13.27	17.71	EEEMQALPSK	FP
608	3	11.9	5.2	0	13.09	31.12	EEFFGGEELVK	FP
608	2	16.5	6.6	0.011	13.09	19	ILFAGDPK	FP
616	3	6.3	5	0.0413	13.44	18.17	AEYLGTKSDRRFPR	FP
619	3	6.1	7.2	0.0043	13.89	20.56	NKAIVDPPITR	FP
620	2	6.8	6.9	0	13.53	2.77	AGCESCR	FP
620	3	7.3	6.3	0.0098	13.53	7.48	KTDEADSYR	FP
627	3	2.7	6.6	0	13.8	1.79	ECEAPCCSCCSKK	FP
627	2	10.1	5.5	0	13.8	26.21	LGQLLIDR	FP
628	3	6.6	2.8	0.4607	13.8	12.1	SPTVVAGDQASGTAK	FP
628	2	9.2	3.9	0.0036	13.8	6.95	GICQGNACR	FP
630	3	11	4.2	0	13.79	29.14	TQILALGNQEIK	FP
630	2	15.2	8.3	0.5519	13.79	12.42	ENVVAQTK	FP
631	2	6.8	5.8	0.0556	14.06	18.49	IDVGAFR	FP
632	1	8.7	7.4	0.8102	13.8	14.35	DEEPGWR	FP
635	3	9.7	6.6	0.0004	13.89	22.3	GDGFGMGCGAGFR	FP
642	3	3.2	7.4	0	14.6	1.51	RSKQESRNTTK	FP
642	2	15.2	9.1	0.346	14.6	12.42	ENVVAQTK	FP
643	2	8.4	5.6	0.0011	14.06	6.32	LQHARR	FP
643	3	9.1	4.4	0.0003	14.06	5.49	LVQNGKQDNR	FP
644	3	4.3	6	0.0845	14.06	18.05	YNEGTALIKR	FP
647	1	10.6	8.6	0.9926	14.33	14.35	DEEPGWR	FP
651	3	9	5.3	0.0005	14.06	22.26	LTSEWQFCSK	FP
652	3	2.6	6	0	14.25	24.54	ADERLFLTGEPTHGR	FP
654	3	9.2	4.4	0	14.6	29.14	TQILALGNQEIK	FP
654	2	16.7	8.8	0.346	14.6	12.42	ENVVAQTK	FP
655	3	4.2	5.7	0	14.34	32.11	LLLNLIETARK	FP
655	2	10.2	5.3	0.0049	14.34	7.74	AGPKKLDK	FP
659	2	6.2	5.4	0.3927	14.34	12.37	KHIGAVR	FP
659	3	9	4.3	0.5048	14.34	12.81	RVDGSVASVKR	FP
660	2	8.1	5.7	0	14.43	2.79	EGEKKNTK	FP
666	2	7.6	5.8	0.0083	14.6	20.75	NIISTIAR	FP
666	3	8.2	4.3	0.001	14.6	22.36	QFVTFVSPKGPK	FP
667	3	8.1	6.5	0	14.87	25.89	CACIIVVYNTK	FP
671	2	6.9	7.1	0.0005	14.61	6.32	LQHARR	FP
671	3	14.4	5.3	0.4354	14.61	12.81	RVDGSVASVKR	FP
672	3	6.2	3.7	0.0889	14.7	10.75	QRPSDTEDLAR	FP
672	2	10.4	5.2	0.3577	14.7	16.81	KAKVAVLK	FP
675	3	5.7	6.8	0.0001	14.87	24.22	YSVTTGFSFR	FP
678	3	6.9	4.6	0.5842	14.78	13.52	MINSCYNYCPK	FP
678	2	12.1	5.7	0.3067	14.78	12.42	ENVVAQTK	FP
679	3	5.4	7	0.0024	14.88	21.99	RVNTSISRVLEK	FP
680	3	5.7	5.8	0	14.61	27.12	VSNFFRVTGQSSLQK	FP
683	3	7.7	6.7	0	15.31	25.89	CACIIVVYNTK	FP
687	1	9.1	12.2	0.8873	15.05	14.72	VPLVSDK	FP
688	3	9.7	4.7	0.0305	15.23	10.19	TRTTKRLQQR	FP
688	2	12	4.3	0	15.23	5.11	QIRGKCR	FP
690	3	9.6	3.1	0	14.78	33.69	AIMQDALMLVTK	FP
690	2	10.8	5	0.5191	14.78	13.3	KTITVDGR	FP
691	2	6.5	6.7	0	15.14	5.4	DASQTEK	FP
695	3	7.3	7	0	15.31	25.89	CACIIVVYNTK	FP
696	3	7.8	5.4	0.7672	15.23	14.55	WEKAGKSSLK	FP
696	2	9.9	5.9	0.2609	15.23	17.82	KGPLWR	FP
700	3	5.9	5.8	0	15.31	0.75	YNGGKKDRR	FP
702	3	11.4	3	0.0019	15.4	22.69	QVEADSITALYK	FP
702	2	16.1	6.2	0.1977	15.4	12.42	ENVVAQTK	FP
703	3	8.5	4	0.3386	15.4	13.19	SPSSNVEHWNK	FP
703	2	12.3	5.1	0.002	15.4	8.13	KKKLDPK	FP
704	1	6.6	11	0.7686	15.4	14.72	VPLVSDK	FP
707	3	12	5.4	0.0042	15.49	8.79	HGCESHGWRR	FP
708	3	6.3	3.9	0	15.32	30.97	FLSGFMKFGK	FP
711	3	9.4	3.7	0.8954	16.08	15.77	KMNGGLAPYPPK	FP
711	2	12.9	5.2	0.0056	16.08	9.6	KDLNAKR	FP
712	1	10.3	9.4	0	15.59	1.46	DNKKKQK	FP
714	3	9.2	4.6	0.0003	15.66	24.3	GQFERGWVVQK	FP
714	2	15.8	4.2	0.261	15.66	18.25	VSKLTLTK	FP
722	3	10	3.2	0.1814	16.08	12.99	KAEHTVEPIDK	FP
722	2	10.3	6.4	0.0256	16.08	10.89	LLENDNK	FP
726	3	2.7	5	0	15.85	1.51	RSKQESRNTTK	FP
726	2	11.8	4.9	0.0133	15.85	10.07	NNNTNALK	FP
727	3	12.4	10.6	0.2736	15.93	13.41	LSRFSGGQAR	FP
727	2	22.2	4.9	0.5478	15.93	17.31	DLEIAR	FP
731	3	5	6.3	0.004	16.08	22.81	QVMAPPLLCKK	FP
732	2	5.8	6.9	0.244	16	18.68	GLVRRLAR	FP
732	3	6.3	7.6	0.0118	16	10.12	SRQAAKFRSAHR	FP
736	3	11.3	4.3	0	16.08	6.11	CPTCAPVGAGKRK	FP
736	2	12.5	14.2	0.205	16.08	19	ILFAGDPK	FP
739	3	9.5	6	0	16.17	2.08	QTESTTQKETGK	FP
739	2	11.6	5.6	0.3665	16.17	18.25	VSKLTLTK	FP
742	3	12.9	9	0.2298	16.18	13.41	LSRFSGGQAR	FP
742	2	21.1	6.4	0.0228	16.18	10.88	DLSPER	FP
743	3	8	3	0.0033	16.25	9.36	KPLSKVQKQSK	FP
743	2	15.4	5.4	0.6357	16.25	15.16	RAEIMPK	FP
747	1	8.3	16.1	0.8536	16.33	15.91	DMNPLATK	FP
748	3	13.2	4.8	0	16.72	32.07	AIKEIIYGMIK	FP
751	3	3.4	5.5	0	16.73	48.62	VLILSLGLDKRLFLK	FP
755	3	9.1	4.3	0.0004	16.87	25.21	TQCNLCLWETK	FP
755	2	10.6	8.1	0.0335	16.87	21.81	EVLSTALR	FP
759	3	10.1	8.6	0.0012	16.57	24.2	VVTLAEEPPFK	FP
759	2	14.4	8.5	0.0014	16.57	24.06	ILIPSFK	FP
760	3	3.1	6.4	0.0583	16.73	21.11	KLEELELAAEQQKQK	FP
760	2	8.9	6.8	0	16.73	32.79	KMSLLLSKLR	FP
763	3	12.2	4.4	0.0039	16.72	23.47	NKAQIIAEFDK	FP
764	1	8.8	10.3	0	17.11	33.17	CPFLVFKAVK	FP
766	2	8.5	4.1	0	16.73	3.88	QVHQTRARR	FP
770	1	15.6	7.8	0.8772	16.96	17.31	DLEIAR	FP
771	2	5.7	5.2	0.8537	16.95	16.53	ELNEWGPNSK	FP
772	2	13.9	6.7	0	16.81	4.12	ARSPGAR	FP
772	3	13.9	5.3	0.0014	16.81	9.3	VKELDKGQR	FP
774	2	6.5	3.9	0.0002	16.95	25.7	LLLAKVSESVR	FP
774	3	6.7	5.9	0	16.95	42.62	TTLLFVFISTDENYR	FP
776	3	6.1	4	0	16.88	36.58	ESEPLITWLTQMDPK	FP
776	2	7	5.2	0.0031	16.88	9.96	EECQQLRKR	FP
779	3	12.2	3.7	0.0048	16.88	23.47	NKAQIIAEFDK	FP
782	2	7.1	4.1	0	16.88	6.86	CFPDRSNQGK	FP
784	3	8	4.1	0	17.18	6.92	ATGQISDAKHPGR	FP
784	2	12.8	6.2	0.093	17.18	13.3	KTITVDGR	FP
786	1	13.4	10.8	0.9303	17.51	17.31	DLEIAR	FP
787	3	14.4	7.3	0	17.11	5.42	VACSGSVGHCR	FP
787	2	20.8	6.5	0.9307	17.11	17.31	DLEIAR	FP
791	1	6.3	8.1	0	17.12	4.62	GAGGAR	FP
792	3	6.8	7.4	0.0003	17.19	25.79	CVLDSSVLVHR	FP
796	2	6.2	6.7	0.0086	17.27	11.14	IFQGRR	FP
796	3	6.6	5.9	0	17.27	2.9	DATPSGRGSRR	FP
798	1	11.2	11.5	0.9303	17.51	17.31	DLEIAR	FP
802	3	8.4	10.8	0.0007	17.44	25.48	SISSVNLGFR	FP
802	2	15.9	5.1	0.0093	17.44	11.38	LPMKAR	FP
803	3	9.1	3.8	0.002	17.45	24.71	SHFSLGNTLAER	FP
803	2	12.4	5.5	0.0729	17.45	13.3	KTITVDGR	FP
811	1	10.6	9.9	0.0343	17.11	22.02	DLISLR	FP
812	3	8.8	5.3	0.0007	17.86	25.82	KALINEVLK	FP
815	3	8.8	3.6	0.0277	17.71	12.6	VATTSADTPLNSR	FP
815	2	9.7	5.1	0.0568	17.71	13.3	KTITVDGR	FP
816	2	7.1	4.2	0.148	17.45	20.79	NNTYLLAQSK	FP
820	1	8	8.1	0.0199	18.12	12.71	SKWRQYR	FP
824	3	7	5.7	0.0001	17.95	8.58	LQGAAEEARAR	FP
827	1	9.3	9.7	0.8642	17.7	17.31	DLEIAR	FP
828	3	7.4	7.1	0.003	18.12	11.17	RENEQQLR	FP
832	3	3.2	5.2	0.0022	18.12	10.96	AYEEQNHFHR	FP
832	2	9.3	4.5	0.9866	18.12	18.16	LDGGVDALK	FP
835	1	14.8	10.9	0.9698	18.83	18.92	ELAEKMM	FP
838	3	8	7.1	0.5658	18.29	16.97	TVVRKSYIGEK	FP
840	2	6.7	3.8	0.1411	18.2	14.8	LLCSINGSNCK	FP
842	3	6.4	5.5	0.0347	18.76	23.66	VRFRYSQGEVLGR	FP
842	2	13.5	7.1	0.2338	18.76	21.5	LSSPITWSR	FP
844	1	11.9	8.8	0.6706	18.29	17.31	DLEIAR	FP
846	3	6.5	3.1	0.0281	19.24	14.15	DKDRFTGKPAMRK	FP
848	1	7.4	10.1	0.0025	18.76	25.86	LGIQIKAFR	FP
851	2	11	5.1	0	18.61	6.91	ISRSAR	FP
851	3	13.4	6	0.0075	18.61	24.85	FVLTPRFR	FP
852	1	5.7	11.3	0	18.46	7.82	LVKRSR	FP
856	1	5.8	9.1	0.0186	18.53	24.01	RANAIIFK	FP
858	3	9.3	6.1	0.1239	18.76	15.2	RPQPGSPSSGGRLLR	FP
858	2	11.7	7.7	0.2338	18.76	21.5	LSSPITWSR	FP
859	3	0.8	5.9	0	18.83	44.57	MLNRAIDESPISLIWFPSK	FP
862	3	6.4	3.7	0.0045	19.24	25.91	VELSQRAELFAKR	FP
866	2	10.4	4.9	0	18.76	6.91	ISRSAR	FP
866	3	15.4	4.8	0.0002	18.76	10.08	SSGQESVSVR	FP
871	3	5.4	7.5	0.5155	18.84	20.33	TDEEVGSPGPSVLAAR	FP
871	2	6.6	4.6	0.0035	18.84	25.68	EALLPGRFR	FP
872	3	6.7	4.7	0	18.84	51.07	GAFALTLIGLLLM	FP
874	3	5.5	6.8	0.1076	18.92	15.2	RPQPGSPSSGGRLLR	FP
874	2	8.2	8.4	0.2627	18.92	21.5	LSSPITWSR	FP
875	1	8.6	6.6	0.0008	19	11.14	SIVEGDK	FP
879	3	7	3.3	0	19.24	9.22	EKMQAAAEEEQQR	FP
880	3	5.3	7	0	19	36.54	CVYEILLAVMK	FP
883	1	6.8	6.6	0	19.59	9.1	MTVKPPK	FP
884	2	12	6.3	0	18.76	6.19	DSESPR	FP
888	3	8.1	6.5	0	19.25	7.07	AGGQGAAAAPGDVK	FP
888	2	10.4	8.3	0	19.25	8.93	ADAIQKK	FP
891	3	7.1	5.5	0.0803	19.25	15.2	RPQPGSPSSGGRLLR	FP
891	2	10.8	6.7	0.3275	19.25	21.5	LSSPITWSR	FP
899	1	6.6	7.7	0	19.42	6.37	MAGDAR	FP
900	1	7.9	9.9	0.7253	19.51	20.31	FFQVVK	FP
903	2	5.3	7.7	0	19.75	8.43	AAQDALGPQAGQTHR	FP
907	3	7.1	5.5	0	19.92	-3.27	HSSDDGQGQQHRRK	FP
908	1	8.9	6.2	0	19.74	8.09	AGSHVVQHEK	FP
911	1	7.4	11.4	0.078	19.67	15.6	IELGQYK	FP
914	1	12.8	11.7	0.0951	19.67	15.82	FITMKK	FP
915	3	6.6	5.1	0.4859	19.75	21.35	IAVEVDHPLPGITSGCGGSGAPGPR	FP
915	2	7.5	9.5	0	19.75	8	EKDGEEAQIKEKR	FP
916	1	12.7	9.6	0.0013	19.75	12.18	EYNKSLR	FP
920	2	15.5	5.6	0.7092	20.34	19.48	ELMLKR	FP
922	3	3.3	5.8	0.0073	19.92	26.21	TEGLINVTYNQVKR	FP
924	2	7.7	5.3	0	19.93	2.58	EGAPERTRSKAGQR	FP
928	1	7.4	9.9	0	19.67	8.32	FSTREK	FP
931	1	9.9	13.1	0.7888	20.09	19.48	ELMLKR	FP
934	3	4.2	6.2	0	20.66	36.62	MVIPLKGIARLDIPK	FP
936	3	8.6	6.1	0.4017	20.34	22.27	QHEILFSRR	FP
936	2	14.2	4.4	0	20.34	10	QNLSATR	FP
938	1	9.7	15.9	0.628	20.65	19.53	QFVARFR	FP
940	1	12.5	18.1	0.0008	20.27	12.35	FRCTVR	FP
943	1	9.9	15.4	0.0039	20.34	13.61	GFASDEVK	FP
944	1	11.4	9.8	0.7985	20.1	19.51	FQTIAM	FP
951	3	5.8	6.4	0	20.66	36.62	MVIPLKGIARLDIPK	FP
952	2	14.2	6.1	0	21.18	8.63	QLDEER	FP
954	3	6.5	6.1	0	20.59	33.86	WVELEQISDPYIR	FP
954	2	6.9	7.6	0	20.59	7.29	CMEPSDEER	FP
955	3	5.5	4.8	0	20.85	32.77	HVLGPVIGIGLKK	FP
956	3	5.1	6.9	0	20.52	7.62	KGFEGKDSEDQPR	FP
958	1	7.8	12.4	0	20.67	8.63	QLDEER	FP
959	1	9.2	10.2	0	20.67	9.42	ACLAKR	FP
960	3	4.5	5.5	0.2164	20.66	23.52	LRAQFAEAQLR	FP
960	2	7.1	7.2	0	20.66	7.07	VPVRGQGR	FP
966	3	8.8	4.5	0	21.18	3.53	GAPPAGPSESRR	FP
966	2	13.6	6.7	0	21.18	8.63	QLDEER	FP
968	3	8.7	6.9	0	20.85	2.19	GCGSGACGGKAAAR	FP
971	2	18.1	6.5	0.9156	21.46	21.21	GLISSLPR	FP
972	1	10.6	6.7	0.9252	21.24	21.46	KIKLEAFNR	FP
974	1	12.7	8.5	0.8879	21.54	21.21	GLISSLPR	FP
978	3	12	4.1	0.4852	21.12	19.51	HLIAIERNRR	FP
979	1	10.2	9.7	0	21.11	10.36	SSPIDPK	FP
982	3	2.3	7.2	0	21.18	41.17	IFIVYPKFELTRLHK	FP
983	1	5	9.8	0	21.84	10.21	AGGLPR	FP
986	3	13.3	3.4	0	21.46	8.17	AEKESKALHEK	FP
986	2	19.9	6.3	0.9156	21.46	21.21	GLISSLPR	FP
990	1	10.2	8.5	0.8879	21.54	21.21	GLISSLPR	FP
996	3	7.5	5.8	0	21.39	4.27	GPPPSGPSAAASSGR	FP
996	2	8.1	6.9	0.0193	21.39	15.95	VLSFDKR	FP
999	1	8.1	10.3	0	21.84	10.21	AGGLPR	FP
1002	3	9.8	3.4	0	20.77	8.17	AEKESKALHEK	FP
1002	2	13.6	5.6	0.2349	20.77	18.03	VARLLDR	FP
1006	1	16	9.7	0.9069	20.95	21.21	GLISSLPR	FP
1007	1	14.2	8.7	0.0129	21.61	15.83	SLSLPR	FP
1008	1	16.9	7.9	0.0003	21.98	13.44	QLLGGR	FP
1010	1	10.2	12.1	0.0001	21.25	11.67	TKELPR	FP
1011	3	5.8	4.9	0.0963	21.62	25.48	LLEASGLSEAM	FP
1014	3	7.3	5.6	0.3282	21.76	19.51	HLIAIERNRR	FP
1014	2	8.5	8.5	0.9571	21.76	21.64	HLLAEIR	FP
1015	3	6.4	6.7	0.5181	21.76	23.25	VMQLLAKVHKPR	FP
1020	3	6.9	3.6	0.0037	21.61	14.84	EGDKIEADGMAK	FP
1020	2	18.1	5	0.1209	21.61	18.03	VARLLDR	FP
1022	3	3.9	5.8	0.0083	22.18	28.38	EHLLMKASSVIQKAQRR	FP
1023	2	5.2	4.7	0	22.29	10.27	RFASSTSK	FP
1024	1	12.7	10.4	0.8395	21.68	21.21	GLISSLPR	FP
1030	2	12	8.1	0.8561	22.06	21.64	HLLAEIR	FP
1032	1	11	11.5	0.0001	21.25	11.67	TKELPR	FP
1035	3	7.2	3.5	0.6347	22.51	23.61	RKSAVGFTALPR	FP
1035	2	10.6	3.7	0	22.51	7.47	QSSPVTPR	FP
1038	3	7.5	3.8	0.0018	22.13	14.84	EGDKIEADGMAK	FP
1038	2	15.5	6.3	0.6902	22.13	21.21	GLISSLPR	FP
1040	3	6.5	3.8	0	22.29	9.62	GTAEVEERDATR	FP
1042	3	8.3	4.8	0	22.52	36.93	GHCDLLTATPFGFM	FP
1046	1	10.2	9.3	0	22.37	3.02	GKASKPR	FP
1047	2	6.7	7.9	0.8043	22.21	21.64	HLLAEIR	FP
1047	3	7.3	5.6	0.2417	22.21	19.51	HLIAIERNRR	FP
1054	2	4.1	5.4	0	22.92	12.9	YKLSGYR	FP
1055	2	15	6.3	0.0563	22.44	18.03	VARLLDR	FP
1062	3	6.7	7.2	0	22.84	35.68	IAKAVIFEADEPSDLQLK	FP
1063	1	7.5	10.8	0.0005	22.92	14.72	VPLVSDK	FP
1064	2	7.3	7.3	0.0001	22.7	13.46	SFKYRYHEGR	FP
1072	3	5.7	7.3	0	22.92	1.07	SESDSPNHNSEK	FP
1078	3	11.9	11.3	0.0014	23.01	30.6	CKMPLLRYLK	FP
1078	2	12.2	6.6	0.001	23.01	15.29	GLTRQLR	FP
1079	3	3.9	6.3	0	22.69	35.92	DCDACLMMLQEQLQSIQNK	FP
1079	2	7.5	11.1	0.2864	22.69	25.16	IFDLYERYQTK	FP
1082	3	6.1	5.4	0.1881	23.6	26.66	TRQLEEEVGSLKAKLER	FP
1083	1	6.9	12.8	0.3855	23.09	21.09	FFEDFK	FP
1084	3	6.3	6.4	0.0005	23.1	14.94	SAGNQEIERLK	FP
1087	3	3.8	7.7	0	23.34	34.23	KKFVLFKNNQMICER	FP
1088	3	10.2	6	0.0025	23.1	16.03	ATTCALHLPKKR	FP
1088	2	15.2	5.9	0	23.1	13.11	TPGLPSPAR	FP
1091	3	8.6	3.8	0	23.01	8.17	AEKESKALHEK	FP
1091	2	9.8	7.9	0.4348	23.01	21.21	GLISSLPR	FP
1094	3	2.7	5.9	0.6571	23.6	24.63	ERAARSEALCPQIERLR	FP
1096	2	5.4	6.1	0.0407	23.35	18.61	ITDAFSVRR	FP
1096	3	11.1	8.2	0.4922	23.35	24.94	QHLEQTLHSIEMK	FP
1103	3	6.5	3.8	0.0425	23.44	28.17	SIQKFLPEEIK	FP
1103	2	9.4	5.2	0.679	23.44	22.48	GFLERLR	FP
1104	2	11	4.4	0.0159	23.84	29.49	SAKMSAAFRLLR	FP
1106	1	12.7	13.5	0.0006	23.98	15.91	YTFRMK	FP
1107	3	5.1	6.2	0.6292	23.69	22.58	EQLLTEKLASERHGR	FP
1108	3	10.5	3.3	0	23.91	7.82	GSGLEAASNKRGK	FP
1110	2	9.4	6.5	0.0024	24.17	17.1	RTAQSALSKIK	FP
1111	1	8.3	10.4	0	24.07	8.95	IYEEQEEK	FP
1114	1	13.2	14.8	0	23.99	10.42	FEEETR	FP
1115	1	9	11.8	0.0001	23.99	14.81	FQAGFK	FP
1116	1	5.5	9.7	0	23.76	12.03	HVAKRLTR	FP
1119	2	6.8	3.1	0	23.84	12.89	KELYKASTK	FP
1120	2	8.5	5	0	23.84	35.41	EKLILLIDNK	FP
1122	3	3.5	5.7	0.5837	23.84	22.58	EQLLTEKLASERHGR	FP
1126	1	10.8	12	0.6717	24.07	25.05	SWLVNPVPR	FP
1127	2	6.7	9.2	0	24.17	12.7	MKEVDVPEEK	FP
1134	3	2.4	6.3	0	24.19	11.34	EGTHSRQHVELHHR	FP
1139	1	7.9	6.3	0.8389	24.73	25.2	EGFLKTAIK	FP
1140	2	3.2	6.2	0.0048	24.01	17.43	AAPPGVFRYR	FP
1140	3	6	4.5	0.2329	24.01	26.77	HEYWIKQAEFQSK	FP
1142	1	13.6	12.5	0.0334	24.9	19.97	KAHIIRLKR	FP
1143	1	12.7	9.4	0.0595	24.74	29.14	NALILIPK	FP
1144	2	14.6	5.4	0	24.64	12.48	NEPAPDLK	FP
1146	3	5.6	5.4	0	24.82	38.03	SVQTMILKPFNGFVK	FP
1147	1	8.5	9.1	0.0146	24.83	19.15	LDLLDHRGK	FP
1151	1	12.5	10.2	0	24.51	12.59	IVPVGDR	FP
1156	2	7.5	3.6	0	24.35	6.95	AQEYAKKYK	FP
1158	1	6.8	12	0.0005	24.9	33.27	ERFFFYVK	FP
1159	1	9	10.1	0.0001	24.97	15.59	QRKLTLK	FP
1162	3	7.1	4.2	0.0105	24.75	18.8	SAECTLALPEGEEK	FP
1162	2	9.7	4.7	0.0033	24.75	17.9	VIDAPELTK	FP
1163	2	5.8	6.7	0.002	24.82	17.62	TTHNLLSPQK	FP
1170	3	7	6.5	0.0002	25.39	16.76	RLTEWSTGGPCGR	FP
1171	3	3.1	6.3	0	25.55	36.43	IIKFYTGDIGLKNLTK	FP
1172	3	4.7	5.3	0.66	24.51	23.5	WTFKPLSTGPSERTAR	FP
1172	2	8.7	8.3	0.1559	24.51	27.81	AAGLESLSMTLK	FP
1175	1	8	7.8	0	25.3	6.15	EEPSSR	FP
1176	1	10.6	9.7	0	25.31	3.53	GGTKGR	FP
1179	2	8.3	4.9	0	25.06	11.65	VPPLDKTGR	FP
1179	3	8.8	2.8	0	25.06	37.33	RLCALNGVILLHR	FP
1182	1	5.9	9.2	0.0002	25.15	16.51	MPLKPQNIK	FP
1183	1	9.3	9.6	0	25.14	10.54	LGSVPGR	FP
1186	3	13.5	5.9	0	25.39	10.29	KKRAGAPSEELAR	FP
1190	1	8.8	7.8	0	25.16	10.12	LNKCIKK	FP
1191	1	7.2	8.4	0	25.31	3.53	GGTKGR	FP
1195	3	6	2.4	0	25.4	40.36	DTVVAVMESDLVKFNIK	FP
1198	3	9.4	8.1	0.0553	26.12	21.68	VVRGMAVEGEELK	FP
1200	1	7.2	9.9	0	25.88	5.96	EEPSDK	FP
1204	1	8.1	7.9	0	25.57	7.73	VEAKSNVK	FP
1206	1	11.4	8.6	0	25.64	3.53	GGTKGR	FP
1207	1	8.3	7.7	0	25.48	8.18	ELEGQDKK	FP
1211	3	6	3.2	0.0002	25.96	17.25	APTSSGDSALVTVK	FP
1214	3	8.3	3.4	0.0195	26.12	31.62	KIFTDIEIRMR	FP
1216	1	5.3	5.2	0	26.11	9.78	RTISHK	FP
1218	3	6.5	4.7	0	26.11	37.15	GHKLIDLTLLVEPSERK	FP
1219	2	7.1	6.4	0	26.39	15.97	GQTGPIGLK	FP
1223	3	6.2	5.7	0.0334	25.97	30.96	TQICSSLCFWK	FP
1224	2	13.2	9.1	0	26.2	3.63	QPPNPK	FP
1224	3	15.2	8.3	0.0002	26.2	17.37	LLPEVQAPR	FP
1227	2	3	4.4	0	26.04	14.8	NGKLSPKRSFSAR	FP
1231	3	10.2	3.4	0.0158	26.39	20.78	VNEHDNNIIDTLKR	FP
1238	2	1.7	5.6	0.0758	26.49	22.38	KGIFCMGMSEKK	FP
1240	2	3.9	4.7	0	26.3	16.12	SVTGGSHGPPWVK	FP
1246	3	8.2	3.7	0.5946	26.74	25.52	DKELQVCASVLK	FP
1246	2	11.5	5	0.0002	26.74	17.92	FVEARLR	FP
1247	1	5.4	5.6	0	26.5	12.74	LVSNPVR	FP
1248	3	6.5	3.6	0	26.49	10.41	RGEEDELQKR	FP
1248	2	10.7	4.8	0.0231	26.49	21.21	GLISSLPR	FP
1250	3	6.4	4.1	0	26.58	5.38	QRKPKPSQEVEDVRRR	FP
1252	1	8.1	8.7	0	26.68	14.26	REAAEALK	FP
1256	1	8.1	13.5	0	26.9	12.48	VPSLAK	FP
1259	1	10	14.4	0	27.38	11.9	KMHIAK	FP
1260	1	10.9	7.8	0	26.83	16.76	LLKPKLK	FP
1263	2	6.3	5.3	0	26.83	6.91	INPDPK	FP
1263	3	8.6	4.1	0.0101	26.83	32.92	LLLPILDAR	FP
1267	1	12.5	11.8	0	26.82	14.26	REAAEALK	FP
1268	2	4.4	6.1	0.0247	26.91	21.69	LIEVKPLR	FP
1271	1	10	12.7	0	26.58	12.48	VPSLAK	FP
1275	1	12.5	15	0	27.38	11.9	KMHIAK	FP
1276	1	8.9	6.4	0.2909	26.99	24.54	LLGLLRR	FP
1278	3	2.9	4.7	0.0036	26.99	20.2	DLNKSPRYISQAMDK	FP
1278	2	6.6	4.9	0	26.99	9.83	AKKNRGLQMK	FP
1279	3	2.2	5.5	0.0027	26.83	33.97	QLELNLLLRERR	FP
1279	2	6.3	8.8	0.0048	26.83	20.25	ELGAVIESGR	FP
1280	2	3.9	5.2	0	26.77	10.65	LPRVSR	FP
1283	3	6.2	3.2	0	27.32	17.24	TRVASCNTNIVR	FP
1283	2	7.6	4.1	0	27.32	2.08	KASRSPSR	FP
1284	3	4.4	5.7	0.5987	27.57	28.79	TICVPCGEKEVALTANIPR	FP
1288	1	13.6	13.5	0	27.06	12.48	VPSLAK	FP
1291	1	9.4	12.9	0	27.38	11.9	KMHIAK	FP
1298	3	6.6	3.2	0.0001	27.83	37.63	STGTLGPLLLITPR	FP
1304	1	10.4	11.8	0	27.06	13.18	SVPIAK	FP
1306	3	10	5.9	0.0735	28.34	32.54	YTLNLHDWRLR	FP
1307	1	14.1	10.1	0	28.24	13.88	KDNVLR	FP
1308	1	13.2	12.7	0	28.33	14.18	FNEGRLR	FP
1311	1	9.3	8.5	0	28.33	7.58	KTGVPK	FP
1312	1	10.5	9.4	0	28.15	3.74	AAAGGR	FP
1314	3	5.6	4.9	0	27.76	9.56	EAKVVGKKAADPK	FP
1314	2	8	5	0	27.76	3.11	GADAKNTGR	FP
1315	2	4.4	6.1	0	27.91	14.56	IIKDSHQQLK	FP
1316	3	3.1	5.5	0	27.91	14.27	ELEEALGCTCNKCAKR	FP
1318	3	4.6	5.9	0.011	28.51	34.55	VVKVVWRVPVFPSPQAGK	FP
1318	2	8.8	10.2	0.0007	28.51	20.52	CPKDGISPRLIK	FP
1320	3	7.5	4.1	0.0866	28	24.03	PTVSSLNLPSVRR	FP
1322	3	5.4	5.8	0.0735	28.34	32.54	YTLNLHDWRLR	FP
1323	1	10.8	10.7	0	28.24	13.88	KDNVLR	FP
1324	1	9.5	8	0.0753	28.33	24.21	LLYDVIR	FP
1327	1	8.9	9.5	0	28.16	11.92	GVNEEIK	FP
1330	2	9	6.9	0	28.51	15.1	TVTGHAAEAEITK	FP
1335	3	6.6	6.7	0.0735	28.34	32.54	YTLNLHDWRLR	FP
1343	2	5.6	6.1	0.1432	28.51	31.94	AIFTKLTLYEK	FP
1347	2	8	7.2	0	29.2	19.46	RANVGMWR	FP
1348	2	6.2	7.4	0.0005	28.62	20.47	NIIQPLDR	FP
1350	2	2.3	6.7	0.0039	29.02	35.93	VPGPVDIVKLNIFGEAK	FP
1352	2	5.7	6.6	0.0749	28.7	24.57	LLLEKPLK	FP
1354	3	9.4	6.2	0.5105	29.29	30.82	FLYEKGEILKTVSYKCHR	FP
1355	1	6.5	16.2	0.0319	29.2	24.21	LLYDVIR	FP
1359	1	7.1	11.8	0	29.38	10.59	CWPDRSAR	FP
1362	3	5.1	5.6	0	29.2	43.56	LIVLLLVAAAHLSR	FP
1362	2	9.7	4.1	0.9668	29.2	29.3	KVVYLVLR	FP
1363	3	12	9.9	0	29.03	41.26	IVYLIYLIDAQDQLNSCDK	FP
1367	1	9.8	7.6	0.6306	29.03	27.92	RLLDILK	FP
1368	1	5.6	9.2	0.0001	28.78	19.72	IKRFWK	FP
1370	3	2.9	6.2	0.011	29.36	35.41	GTGAWGHLSLTLPKKPNKNNRFGTLAK	FP
1370	2	5.2	6.9	0.5946	29.36	30.6	KIFADDWDEEERVMR	FP
1371	3	6.2	5.6	0	29.12	13.89	WQNIQPKPKKPHVPKVKGK	FP
1380	3	7.1	6.2	0.0498	29.3	24.75	TFALCELDQK	FP
1382	2	2	5.8	0.062	29.36	33.76	NLTFEDTGIGKLARHLR	FP
1383	2	9.7	5.6	0	29.39	18.97	GKEDKIIPKIDK	FP
1388	3	6.3	3.3	0	29.94	9.86	NQKPQSPLGYEDRR	FP
1388	2	13.5	4.6	0	29.94	20.19	HPSELLYNR	FP
1400	2	4.2	5.8	0.0338	29.95	25.01	QPDQLRGVLQALRQR	FP
1408	3	6.3	4.1	0.0084	29.96	23.8	AATVEKTLRAIVR	FP
1412	2	1.4	5.6	0.9441	30.06	29.89	SNNSCAVATNIVIIEKDYK	FP
1418	2	4.2	5.9	0.0243	30.26	25.01	QPDQLRGVLQALRQR	FP
1423	3	3.1	7.2	0.0005	30.53	38.98	LYTSWLRQPDLQGVVRRLR	FP
1423	2	6.8	5.8	0	30.53	11.66	TCSGCVFPKEGRHR	FP
1424	3	7.8	5.6	0	31.17	43.39	TMVDDPILKGQDIFAKALVGIETGR	FP
1436	1	6.6	7.4	0	30.89	18.02	EVKQYLYKR	FP
1451	3	7	3.6	0.0584	30.98	35.46	WKIHETCPPASLPGMIEAAHM	FP
1456	3	5.8	9.8	0	31.08	41.76	ESANVIGSSMNLIRWETWR	FP
1458	2	7.9	6	0.019	31.44	25.97	EATALKRWSSLR	FP
1464	3	4.7	5.9	0	31.18	16.83	KIDGHWVSTQSK	FP
1467	2	4.9	4.8	0	31.37	6.25	KKQVHGCDYK	FP
1471	1	9.4	13.9	0.1077	32.16	35.96	YIDFVVILK	FP
1474	2	6.2	3.6	0.4431	31.6	33.4	VLQQLLTAECYPFKR	FP
1476	1	8.1	12	0	31.94	18.01	VTSGLSFGNK	FP
1478	1	9.2	12.4	0.0008	31.62	23.73	VFVDMSIK	FP
1479	1	11.4	9	0	31.62	21.07	EEAFALK	FP
1480	1	11.5	17.9	0.1134	31.61	35.35	FMLISNFIK	FP
1487	1	6.6	11.8	0.1077	32.16	35.96	YIDFVVILK	FP
1503	2	9	4.2	0	32.18	11.57	LMTSATGPR	FP
1512	2	9	7.6	0	32.36	7.95	KLEGCPK	FP
1524	3	6.1	5.2	0	32.55	43.39	TMVDDPILKGQDIFAKALVGIETGR	FP
1532	2	4	5.6	0	32.93	18.08	MGFPISK	FP
1532	3	4.5	5.5	0.0083	32.93	26.75	RRFGMMCLR	FP
1534	3	6	2.3	0.0047	33.48	40.31	TPIRFDVNNGLKYAVQLTASGVVR	FP
1534	2	7	2.9	0.006	33.48	27.04	KGPAPIVTELHTQDLK	FP
1544	3	7.7	6.2	0	33.04	13.01	KSTEEEDTIVGGR	FP
1547	2	2.9	6.5	0.8141	33.48	32.93	VGTEEQFFAHNLLDK	FP
1548	3	5.1	6.7	0	33.12	20.82	KAIGPLKAQIK	FP
1548	2	5.7	7.1	0	33.12	11.82	ARTGAFR	FP
1555	2	3.5	5.6	0	33.22	20.83	AIFHGFSR	FP
1564	2	3.7	4.2	0.0266	33.59	28.41	VAEEEEEFGTLDWR	FP
1584	2	3.5	5.3	0.0043	34.45	27.75	RTLPLPDGHLIQKKK	FP
1623	3	3.6	5.8	0.66	35.34	34.31	YACKVNYGAASNLVPIGLDQYVQK	FP
1628	3	3.1	5.6	0.0322	35.16	30.14	ELAQRELESSVKSQKQHLYELK	FP
1631	2	3.8	5.8	0	35.26	16.57	DPPTLAPAAR	FP
1643	2	5.4	7.5	0	35.55	6.83	LNSRSAAEK	FP
1643	3	6.8	7.1	0	35.55	6.02	LKENEDETTTRK	FP
1655	2	4.1	6.5	0	36.11	20.89	VPVPFKHKPLK	FP
1659	1	4.9	10.6	0	35.93	24.67	DKLVYGLER	FP
1663	3	6	4.3	0.0008	36.03	28.09	KNTLVEELKTFEK	FP
1674	2	5.1	5.8	0.0512	36.32	31.74	LQDRLDKLKIYYHVK	FP
1720	2	4.7	5	0	37.31	1.54	GQSGGQSR	FP
1720	3	7.2	8.1	0	37.31	2.36	GKQAGSASAQEK	FP
1743	2	3.2	5.4	0	38.19	58.32	VLAWLLVLWLQVDPLR	FP
1747	2	6.6	5.8	0	38.2	19.63	KHECFRIEAEEGGMR	FP
1790	1	7.6	5.6	0	39.37	24.57	LLLEKPLK	FP
1848	3	5.3	4.8	0.3968	40.57	38.56	VILKFLSTLKGLPENK	FP
1852	2	4.8	4.4	0	40.67	12.73	AASMSLGSGR	FP
1903	3	9.1	3.1	0	41.96	13.31	VASCLCSYK	FP
1951	2	3.9	4.6	0	43.19	16.77	CEHIFK	FP
1956	2	6.7	3.5	0	43.29	8.82	CFRGENAK	FP
1988	3	7.5	3.1	0	44.08	27.65	GQFLGGTGNKGLLK	FP
2083	2	4.6	4.7	0	46.85	11.92	WGKQMK	FP
2152	3	6.8	4.6	0	48.34	2.03	TRGGPRPGGRR	FP
2158	3	5.2	4.6	0	48.59	24.23	RALVWTNAADGAR	FP
2170	3	2.7	5.2	0	48.93	26.58	RTSSKSSEIDSPILIRR	FP
2174	3	4	6.1	0	49.01	22.9	IVANNAVCGAEVLK	FP
2215	3	6.4	4.1	0	50.25	18.57	FSSPSDFSKGCIK	FP
2266	3	5.1	4.2	0	51.61	21.17	GHRDEFYALSAK	FP
2291	3	7	6.5	0	53.08	24.56	EDPFLMR	FP
2296	3	6.4	4.8	0	52.35	18.58	RRANFEQLK	FP
2306	2	7.2	3.1	0	52.8	12.19	IPSAQM	FP
2332	2	9.4	3.7	0	52.99	6.37	CCSGNY	FP
2335	3	6.4	4.7	0	53.49	4.04	ASHESHVSRR	FP
2338	3	3.8	4.6	0	53.29	30.51	MFLSVYARFEKESK	FP
2348	3	7.5	3.4	0	53.8	21.04	HASKIKLLEK	FP
2358	2	5.9	7.4	0	53.93	13.22	GCPMVATEK	FP
2358	3	7.4	6.9	0	53.93	12.29	LLEKEEATDRAK	FP
2363	2	5.6	5	0	54.02	8.25	LAEKPYGHSR	FP
2366	3	6.9	8.1	0	54.13	5.83	AGSGAGSNMR	FP
2366	2	7.8	8.5	0	54.13	10.75	NTGAIK	FP
2391	2	4.6	6	0	54.77	15.54	SYYSDWSK	FP
2392	2	7.6	4.7	0	54.77	16.19	SLPVVK	FP
2398	1	6.6	4.7	0	54.97	3.84	GGAGGK	FP
2403	2	7.5	6.2	0	55.09	6.91	GGYGHSA	FP
2403	3	9.1	3.7	0	55.09	10.15	RREIEGSK	FP
2418	3	6.5	6.2	0	55.51	31.53	EKLVTDSVFM	FP
2423	1	5	5	0	55.62	3.84	GGAGGK	FP
2430	2	7.9	5.3	0	55.85	17.32	ENMAADFK	FP
2476	2	10.1	4.8	0	57.06	16.92	GNPGVLGYR	FP
2488	3	8.2	6.1	0	57.4	14.74	SNGGREFKGFGSR	FP
2532	2	4.6	4.6	0	58.55	20.83	AIFHGFSR	FP
2532	3	6.2	3.9	0	58.55	23.61	HGESSAAIPLGLSR	FP
2566	2	4.3	3.8	0	59.56	18.89	WFIGKK	FP
2566	3	7.2	3.4	0	59.56	13.92	NAQECVELEK	FP
2613	2	3.6	3.7	0	60.56	1.03	GKNSDKK	FP
2613	3	4	3.2	0	60.56	14.36	GNKVPIYNQK	FP
2621	2	6.5	6.3	0	60.79	4.75	GMKSSSK	FP
2644	2	6.1	2.8	0	61.33	10.18	EQLAQQSK	FP
2644	3	6.4	3.1	0	61.33	28.28	GERFALIRTVNK	FP
2702	3	5.1	5.1	0	62.76	9.8	SLQQVGNTGGK	FP
2715	3	4.5	6.4	0	63.07	19.89	QLQQALSTM	FP
2759	2	6.5	5.9	0	64.05	10.89	GAPDLK	FP
2762	2	4.2	5.7	0	64.37	14.66	DRVIDR	FP
2762	3	5.6	7.1	0	64.37	23.99	TLMSSRLPVR	FP
2821	3	6.5	5.2	0	65.57	11.59	VSDTYYR	FP
2908	3	5.4	6.2	0	67.71	11.36	GFRVQRSSR	FP
2939	3	3.5	3.9	0	68.25	26.96	DYESRTLFM	FP
2962	3	4.8	3.7	0	68.93	24.61	QDLAFVRYR	FP
2982	2	7.1	5.4	0	69.32	10.67	GKVAVK	FP
2982	3	8.4	7.2	0	69.32	9.43	VHNEVAAR	FP
2994	3	4.3	5	0	69.55	13.86	AQLRSGITSR	FP
2995	3	4.7	5.9	0	69.78	34.87	WDFGMAYYAIR	FP
2998	2	4.5	3.5	0	70.74	4.26	MGRSSSR	FP
