# Supplementary material for: A robust linear regression based algorithm for automated evaluation of peptide identifications from shotgun proteomics by use of reversed-phase liquid chromatography retention time
Source: BMC Bioinformatics. 2008 Aug 19;9:347. doi: 10.1186/1471-2105-9-347 (PMC2553802; doi:10.1186/1471-2105-9-347)
Supplement: Additional file 2 — Peptide matches from Mascot search result for the bovine histone data set. The complete list of peptide matches along with their CRT scores from the search in Mascot for the bovine histone data set. [file 1471-2105-9-347-S2.xls]

## Sheet: run1_out
Peptide matches from Mascot search result for the bovine histone data set
Scan No	Charge	Score	Expect Value	Rank	Retention Time Based Score	RT(observed)	RT(predicted)	Peptide Sequence	assignment
239	2	40	0.1	1	0.2639	5.66	8.52	HAVSEGTK	TP
256	2	40	0.11	1	0.4041	6.39	8.52	HAVSEGTK	TP
259	2	30	1.2	1	0.238	6.2	9.22	IAGEASR	TP
271	2	40	0.11	1	0.4041	6.39	8.52	HAVSEGTK	TP
272	1	17	26	1	0.3136	6.64	9.22	IAGEASR	TP
278	2	25	3.3	1	0.2688	6.39	9.22	IAGEASR	TP
287	2	40	0.11	1	0.5018	6.81	8.52	HAVSEGTK	TP
292	1	12	59	1	0.0265	6.81	12.51	STITSR	TP
296	2	33	0.56	1	0.0263	7.05	12.76	NDEELNK	TP
299	2	30	1.2	1	0.4124	7.12	9.22	IAGEASR	TP
302	2	42	0.063	1	0.5453	6.98	8.52	HAVSEGTK	TP
304	2	40	0.076	1	0.5099	7.05	8.73	KGNYAER	TP
318	2	42	0.071	1	0.6315	7.3	8.52	HAVSEGTK	TP
332	2	12	49	1	0.0561	7.61	12.51	STITSR	TP
334	2	32	0.62	1	0.0478	7.68	12.76	NDEELNK	TP
335	2	39	0.12	1	0.7434	7.69	8.52	HAVSEGTK	TP
350	2	24	4.7	1	0.0711	8.14	12.76	NDEELNK	TP
366	2	32	0.59	1	0.087	8.38	12.76	NDEELNK	TP
382	2	27	2.3	1	0.0986	8.53	12.76	NDEELNK	TP
384	2	42	0.065	1	0.9209	8.78	8.52	HAVSEGTK	TP
463	3	28	1.4	1	0.6638	10.52	11.63	KVHPDTGISSK	TP
464	2	28	1.1	1	0.7417	10.44	11.28	QVHPDTGISSK	TP
467	2	23	4.9	2	0.2243	10.37	7.25	KSTGAATPK	TP
468	2	27	2.4	1	0.0558	10.61	15.5	EIQTAVR	TP
478	3	37	0.15	1	0.6887	10.61	11.63	KVHPDTGISSK	TP
479	2	33	0.4	1	0.7925	10.61	11.28	QVHPDTGISSK	TP
482	2	29	1.4	1	0.1132	11.47	15.5	EIQTAVR	TP
495	3	31	0.64	1	0.8038	11	11.63	KVHPDTGISSK	TP
496	2	28	1.3	1	0.8348	10.75	11.28	QVHPDTGISSK	TP
498	2	39	0.14	1	0.1132	11.47	15.5	EIQTAVR	TP
510	2	33	0.69	1	0.1132	11.47	15.5	EIQTAVR	TP
511	3	27	1.7	1	0.9596	11.15	11.28	QVHPDTGISSK	TP
514	2	29	0.99	1	0.9868	11.32	11.28	QVHPDTGISSK	TP
526	2	30	1.1	1	0.063	10.75	15.5	EIQTAVR	TP
528	3	45	0.024	1	0.9251	11.39	11.63	KVHPDTGISSK	TP
530	2	44	0.039	1	0.3234	11.87	14.38	DAVTYTEHAK	TP
531	2	28	1.3	2	0.9418	11.47	11.28	QVHPDTGISSK	TP
534	3	21	7.5	1	0.3529	12.02	14.38	DAVTYTEHAK	TP
542	2	44	0.038	1	0.3234	11.87	14.38	DAVTYTEHAK	TP
547	3	24	3	1	0.8439	11.78	11.28	QVHPDTGISSK	TP
548	2	31	0.65	1	0.7702	12.03	11.28	QVHPDTGISSK	TP
558	2	40	0.094	1	0.3536	12.03	14.38	DAVTYTEHAK	TP
563	2	31	0.58	1	0.7161	12.21	11.28	QVHPDTGISSK	TP
566	1	13	68	1	0.2194	12.38	15.5	EIQTAVR	TP
575	2	19	14	1	0.2473	12.56	15.5	EIQTAVR	TP
579	1	12	88	1	0.2194	12.38	15.5	EIQTAVR	TP
580	2	27	1.7	1	0.5464	12.82	11.28	QVHPDTGISSK	TP
583	2	44	0.042	1	0.4513	12.47	14.38	DAVTYTEHAK	TP
592	1	20	13	2	0.2194	12.38	15.5	EIQTAVR	TP
596	2	28	1.2	1	0.5003	13	11.28	QVHPDTGISSK	TP
600	2	42	0.057	1	0.636	13.18	14.38	DAVTYTEHAK	TP
611	2	19	11	1	0.4558	13.18	11.28	QVHPDTGISSK	TP
616	2	46	0.027	1	0.7116	13.44	14.38	DAVTYTEHAK	TP
619	2	17	26	1	0.5234	13.89	15.5	EIQTAVR	TP
624	1	14	47	1	0.4562	13.61	15.5	EIQTAVR	TP
635	2	41	0.1	1	0.5234	13.89	15.5	EIQTAVR	TP
639	2	25	2.4	1	0.3423	13.7	11.28	QVHPDTGISSK	TP
643	3	32	0.48	1	0.3401	14.06	11.63	KVHPDTGISSK	TP
656	2	36	0.19	1	0.2315	14.34	11.28	QVHPDTGISSK	TP
659	3	19	10	2	0.287	14.34	11.63	KVHPDTGISSK	TP
667	2	29	1.6	1	0.8016	14.87	15.5	EIQTAVR	TP
676	2	18	12	1	0.1699	14.79	11.28	QVHPDTGISSK	TP
680	2	35	0.29	1	0.9292	14.61	14.38	DAVTYTEHAK	TP
683	2	30	1.3	1	0.9389	15.31	15.5	EIQTAVR	TP
695	2	25	3.9	1	0.9389	15.31	15.5	EIQTAVR	TP
707	2	19	15	1	0.9965	15.49	15.5	EIQTAVR	TP
711	2	22	8.3	1	0.2736	16.08	18.86	RVTIMPK	TP
722	2	22	7.8	1	0.2736	16.08	18.86	RVTIMPK	TP
724	1	22	8.6	2	0.4701	16.17	18	DIQLAR	TP
743	2	23	6.6	1	0.3052	16.25	18.86	RVTIMPK	TP
746	1	33	0.41	1	0.5945	16.57	17.92	EIAQDFK	TP
748	2	36	0.18	1	0.6362	16.72	17.92	EIAQDFK	TP
762	1	43	0.037	1	0.7959	17.27	17.92	EIAQDFK	TP
763	2	33	0.33	1	0.6362	16.72	17.92	EIAQDFK	TP
770	1	26	3.3	1	0.6791	16.96	18	DIQLAR	TP
778	1	34	0.33	1	0.7959	17.27	17.92	EIAQDFK	TP
779	2	31	0.52	1	0.6803	16.88	17.92	EIAQDFK	TP
792	2	20	14	1	0.5054	17.19	15.5	EIQTAVR	TP
794	1	43	0.04	1	0.7959	17.27	17.92	EIAQDFK	TP
795	2	34	0.26	1	0.7987	17.28	17.92	EIAQDFK	TP
806	1	25	4.2	1	0.7394	17.71	16.87	VTIMPK	TP
810	1	31	0.58	1	0.9797	17.86	17.92	EIAQDFK	TP
812	2	27	2.5	1	0.6946	17.86	16.87	VTIMPK	TP
818	1	35	0.5	1	0.6931	17.86	16.87	VTIMPK	TP
830	1	34	0.5	1	0.6427	18.04	16.87	VTIMPK	TP
838	2	21	4.7	1	0.8837	18.29	17.92	EIAQDFK	TP
839	2	37	0.16	1	0.0193	18.45	12.42	SETAPAAPAAPAPAEK	TP
844	1	24	4.8	1	0.9102	18.29	18	DIQLAR	TP
846	2	24	3.7	1	0.7275	19.24	18.36	YRPGTVALR	TP
851	3	27	1.8	1	0.9231	18.61	18.36	YRPGTVALR	TP
859	2	48	0.011	1	0.013	18.83	12.42	SETAPAAPAAPAPAEK	TP
862	2	24	3.8	1	0.7275	19.24	18.36	YRPGTVALR	TP
864	2	54	0.0031	1	0.0868	19.24	14.87	SETAPAETAAPAPVEK	TP
868	1	24	2.7	1	0.7199	18.83	17.92	EIAQDFK	TP
870	2	40	0.071	1	0.5745	18.84	20.26	HLQLAVR	TP
879	3	14	36	2	0.4496	19.24	17.33	KPHRYRPGTVALR	TP
880	2	28	1.1	1	0.6695	19	17.92	EIAQDFK	TP
907	2	50	0.0078	1	0.1888	19.92	16.58	ALAAGGYDVEK	TP
910	2	46	0.019	1	0.0691	19.92	15.28	SETAPVAPAAPAPAEK	TP
920	2	29	1.6	1	0.177	20.34	16.9	KLPFQR	TP
922	2	31	0.64	1	0.1888	19.92	16.58	ALAAGGYDVEK	TP
934	2	61	0.00074	1	0.2501	20.66	17.74	ALAAAGYDVEK	TP
936	2	28	1.8	1	0.177	20.34	16.9	KLPFQR	TP
939	1	48	0.014	1	0.2747	20.51	17.74	ALAAAGYDVEK	TP
951	2	60	0.00082	1	0.2501	20.66	17.74	ALAAAGYDVEK	TP
978	2	43	0.032	1	0.6175	21.12	22.38	HLQLAIR	TP
982	2	45	0.024	1	0.8797	21.18	20.8	KESYSVYVYK	TP
1003	1	30	1.3	1	0.1736	21.91	25.38	STELLIR	TP
1004	3	28	1.3	1	0.2708	22.05	24.85	YQKSTELLIR	TP
1004	2	40	0.098	1	0.1916	22.05	25.38	STELLIR	TP
1019	3	26	2.1	1	0.2708	22.05	24.85	YQKSTELLIR	TP
1019	2	38	0.16	1	0.1916	22.05	25.38	STELLIR	TP
1022	2	47	0.015	1	0.5891	22.18	23.55	DNIQGITKPAIR	TP
1034	1	17	20	1	0.1828	21.98	25.38	STELLIR	TP
1036	2	48	0.018	1	0.1177	21.38	25.38	STELLIR	TP
1042	2	9	110	1	0	22.52	3.78	AAKPKAAKPK	TP
1047	2	27	1.1	2	0.9456	22.21	22.38	HLQLAIR	TP
1048	2	50	0.0086	1	0.7795	22.84	23.55	DNIQGITKPAIR	TP
1051	2	32	0.7	1	0.2372	22.37	25.38	STELLIR	TP
1059	2	46	0.019	1	0.1943	23.17	19.87	KSYSVYVYK	TP
1060	1	16	22	1	0.2059	23.08	19.87	KSYSVYVYK	TP
1062	2	34	0.32	1	0.7795	22.84	23.55	DNIQGITKPAIR	TP
1067	1	19	9.1	1	0.1164	22.77	18.77	YSVYVYK	TP
1071	2	15	28	1	0.0998	23.34	19.15	KKSYSVYVYK	TP
1074	2	25	2.6	1	0.5868	23.17	21.79	ESYSVYVYK	TP
1075	1	10	88	1	0.2059	23.08	19.87	KSYSVYVYK	TP
1078	3	16	20	1	0.1289	23.01	19.15	KKSYSVYVYK	TP
1082	2	13	40	1	0.2499	23.6	20.68	KASGPPVSELITK	TP
1087	2	14	30	1	0.0998	23.34	19.15	KKSYSVYVYK	TP
1094	2	47	0.017	1	0.2499	23.6	20.68	KASGPPVSELITK	TP
1099	2	23	3.8	1	0.6892	23.44	24.45	EIAQDFKTDLR	TP
1107	2	48	0.014	1	0.7459	23.69	24.51	ISGLIYEETR	TP
1112	1	24	3	1	0.8641	24.08	24.51	ISGLIYEETR	TP
1122	2	48	0.015	1	0.7911	23.84	24.51	ISGLIYEETR	TP
1134	2	26	2.2	1	0.9527	24.19	24.04	ESYSIYVYK	TP
1135	1	21	7.5	1	0.103	24.74	20.58	TLYGFGG	TP
1136	1	9	99	1	0.7586	24.82	24.04	ESYSIYVYK	TP
1146	2	9	87	1	0.0525	24.82	19.87	KSYSVYVYK	TP
1150	1	26	2.6	1	0.103	24.74	20.58	TLYGFGG	TP
1154	2	66	0.00021	1	0.1638	24.75	21.2	ASGPPVSELITK	TP
1166	2	69	9.6e-05	1	0.2159	24.35	21.2	ASGPPVSELITK	TP
1167	1	38	0.18	1	0.167	24.1	20.58	TLYGFGG	TP
1170	2	54	0.004	1	0.138	25.39	21.61	AGLQFPVGR	TP
1171	2	78	1.4e-05	1	0.1651	25.55	22.02	ATGPPVSELITK	TP
1174	1	28	1.8	1	0.184	24.99	21.61	AGLQFPVGR	TP
1186	2	48	0.019	1	0.138	25.39	21.61	AGLQFPVGR	TP
1187	2	54	0.0031	1	0.1651	25.55	22.02	ATGPPVSELITK	TP
1192	1	26	3	1	0.184	24.99	21.61	AGLQFPVGR	TP
1194	1	26	2.9	1	0.0596	25.39	20.58	TLYGFGG	TP
1198	2	32	0.67	1	0.0773	26.12	21.61	AGLQFPVGR	TP
1212	1	29	1.2	1	0.0357	25.96	20.58	TLYGFGG	TP
1214	2	31	0.86	1	0.0773	26.12	21.61	AGLQFPVGR	TP
1218	2	72	5e-05	1	0.6077	26.11	24.81	NDEELNKLLGR	TP
1219	3	28	1.3	1	0.5331	26.39	24.81	NDEELNKLLGR	TP
1231	2	58	0.0015	1	0.7647	26.39	25.63	GDEELDSLIK	TP
1234	1	34	0.44	1	0.8161	26.22	25.63	GDEELDSLIK	TP
1235	1	17	24	1	0.0281	26.21	20.58	TLYGFGG	TP
1250	2	62	0.00055	1	0.4439	26.58	28.54	ALVQNDTLLQVK	TP
1252	1	17	21	1	0.7098	26.68	25.73	NGLSLAALK	TP
1258	1	18	9.9	1	0.9702	26.98	27.08	LLLPGELAK	TP
1270	2	32	0.46	1	0.7669	27.83	27.08	LLLPGELAK	TP
1284	2	23	5.2	1	0.7046	27.57	28.54	ALVQNDTLLQVK	TP
1286	2	30	0.7	1	0.7669	27.83	27.08	LLLPGELAK	TP
1287	1	18	12	1	0.9836	27.13	27.08	LLLPGELAK	TP
1306	2	58	0.0014	1	0.7011	28.34	27.36	VFLENVIR	TP
1316	2	58	0.0012	1	0.1817	27.91	24.51	ISGLIYEETR	TP
1318	2	17	16	1	0.0868	28.51	24.14	VSLAALKKAVATR	TP
1322	2	52	0.0063	1	0.7011	28.34	27.36	VFLENVIR	TP
1335	2	43	0.051	1	0.7011	28.34	27.36	VFLENVIR	TP
1343	2	16	21	3	0.0526	28.51	23.55	DNIQGITKPAIR	TP
1347	2	39	0.12	1	0.4704	29.2	27.36	VFLENVIR	TP
1352	2	28	1	1	0.5232	28.7	27.08	LLLPGELAK	TP
1362	2	31	0.71	1	0.4704	29.2	27.36	VFLENVIR	TP
1376	2	24	2.5	1	0.4027	29.21	27.08	LLLPGELAK	TP
1391	2	21	5.5	1	0.5706	29.75	31.2	SVELEEALPLTTAEGAAK	TP
1406	2	79	1.1e-05	1	0.7017	29.96	30.94	KTVTAMDVVYALK	TP
1408	2	25	2.5	1	0.2589	29.96	27.08	LLLPGELAK	TP
1470	2	72	5.5e-05	1	0.6349	32.35	31.13	TVTAMDVVYALK	TP
1486	2	55	0.0029	1	0.6349	32.35	31.13	TVTAMDVVYALK	TP
1500	2	77	1.7e-05	1	0.6349	32.35	31.13	TVTAMDVVYALK	TP
1534	2	17	15	1	0.8083	33.48	32.86	AMGNMNSFVNDIFER	TP
1544	2	35	0.37	1	0	33.04	21.61	AGLQFPVGR	TP
1584	2	19	9.6	1	0.2535	34.45	37.42	AMGIMNSFVNDIFER	TP
1598	2	42	0.051	1	0.5335	34.45	32.86	AMGNMNSFVNDIFER	TP
1607	2	47	0.014	1	0.0149	34.28	40.74	VTIAQGGVLPNIQAVLLPK	TP
1623	2	49	0.0096	1	0.3331	35.34	32.86	AMGNMNSFVNDIFER	TP
1635	2	34	0.34	1	0.3331	35.34	32.86	AMGNMNSFVNDIFER	TP
1647	2	38	0.12	1	0.2063	36.11	32.86	AMGNMNSFVNDIFER	TP
1650	2	41	0.061	1	0.0728	36.01	40.74	VTIAQGGVLPNIQAVLLPK	TP
1655	3	53	0.0038	1	0.0787	36.11	40.74	VTIAQGGVLPNIQAVLLPK	TP
1662	2	53	0.0047	1	0.0728	36.01	40.74	VTIAQGGVLPNIQAVLLPK	TP
1674	2	20	8.2	1	0.0932	36.32	40.74	VTIAQGGVLPNIQAVLLPK	TP
1680	2	40	0.096	1	0.0403	36.43	31.13	TVTAMDVVYALK	TP
1687	2	28	1.3	1	0.1554	37.01	40.74	VTIAQGGVLPNIQAVLLPK	TP
1698	2	20	7.9	1	0.1554	37.01	40.74	VTIAQGGVLPNIQAVLLPK	TP
1710	2	62	0.0005	1	0.9932	37.4	37.42	AMGIMNSFVNDIFER	TP
1726	2	30	0.95	1	0.26	37.79	40.74	VTIAQGGVLPNIQAVLLPK	TP
1734	2	26	1.7	1	0.0511	37.9	32.86	AMGNMNSFVNDIFER	TP
1779	1	14	25	1	0	39.37	27.08	LLLPGELAK	TP
1999	2	11	68	1	0.1654	44.38	40.74	VTIAQGGVLPNIQAVLLPK	TP
2362	1	3	740	4	0	53.8	5.15	GKGGK	TP
2874	3	16	20	1	0	66.84	2.98	KTESQKTKSK	TP
8	2	7	140	1	0	0.06	36.49	KAQLLKDENRAVLTIFAGQK	FP
8	3	17	9.2	1	0	0.06	12.45	SHTKQPRPPPTPPDEGRKMAEEISTSSYSR	FP
10	2	10	78	1	0	0.16	12.47	EKRPGREVSFSGRGEK	FP
10	3	13	28	1	0	0.16	34.58	NLDILINEDKIDRHLVGCNHCHR	FP
11	2	11	71	1	0	0.14	26.9	KPIFTCKAEYLGTK	FP
11	3	9	73	1	0	0.14	29.39	LAATIYQASAMEGSARLAGAYRK	FP
12	2	12	38	1	0	0.05	19.51	RLLRPLPRGGGPSDHRAGR	FP
12	3	9	56	1	0	0.05	43.01	YSVLIGLLEKDMGPRIITSSALNTDEHK	FP
20	1	17	32	1	0.018	0.63	6.77	SATGK	FP
23	2	10	59	1	0	0.45	37.47	QNWSLLNRDCWYTSDSWR	FP
23	3	17	8.9	1	0	0.45	47.66	AQLSKELTSELCDVLEQELPGTGLYLSAMVVR	FP
24	1	7	190	1	0	0.45	23.35	SPRSVATYFYR	FP
28	1	16	37	1	0.0218	0.54	6.5	SGGPK	FP
31	1	15	14	1	0.0449	0.64	5.83	AGGPK	FP
35	1	2	560	1	0	0.74	12.13	APARQLDAK	FP
36	1	15	28	1	0.001	0.73	9.33	NGKEAKEGDIK	FP
46	2	14	29	1	0	1.03	26.97	VAGDAIDDIRAPWHPYGK	FP
46	3	21	3.9	1	0	1.03	59.35	RGDVILQEFVLLEDWLPSLTQELVR	FP
47	2	8	89	1	0	1.05	34.77	LLPDEVHVKESQSQKMIMPLK	FP
47	3	11	27	1	0	1.05	50.13	FFFYVHSGWEVAHVFYPEKFWKSDHKVTR	FP
48	2	10	60	1	0.0003	1.03	10.5	RPSAGQPASAASEASSLESRRRR	FP
48	3	8	55	1	0	1.03	56.75	DAIHLWVGMTENSEFCDMYNAGWLSWSSLFK	FP
55	1	10	150	1	0.0113	1.13	7.72	GTAGR	FP
58	1	6	120	1	0.0317	1.32	6.88	GSCAK	FP
71	2	9	78	1	0	1.59	28.27	DIIDANWNAADFGNEPRNSK	FP
71	3	11	31	1	0	1.59	35.99	YELGPNIRHSSVLGMSPVDPASSVEYSNPIR	FP
72	2	11	61	1	0	1.56	14.87	AAQEPTSFRNNRSESFDK	FP
72	3	11	32	1	0	1.56	43.54	ICLAPNLPLHCTNVDQFFEELRGIEKK	FP
76	2	15	23	1	0	1.71	29.39	LGGLNVTYDDFNVRGR	FP
76	3	17	11	1	0	1.71	39.47	LIYKPTFKYAIEEGELVQRKIR	FP
80	1	8	250	1	0.0395	2.1	7.42	SGATK	FP
83	2	10	59	1	0	1.91	14.63	SHPASLGPQQPSGSSEPPPSLSTGR	FP
83	3	11	28	1	0	1.91	17.08	LQSKRVKVTCSTTTTTTTTTTTTATTTTTTVCTSR	FP
84	1	11	34	1	0.1373	2	5.83	AGGPK	FP
88	2	14	27	1	0	2.04	32.43	DGIGFVLRSQHDKTLHGTYHK	FP
88	3	23	1.9	1	0	2.04	61.83	VCKNKLNGKFLQLGVLAFVSLCFITLITVDALK	FP
94	1	8	200	1	0.0548	1.81	6.77	SAGTK	FP
102	1	8	190	1	0	2.39	14.82	GVAIS	FP
112	1	9	96	1	0	2.58	21.83	ALYEIDTASVNK	FP
118	1	13	72	1	0.0881	2.97	7.36	GASAR	FP
120	2	8	110	1	0	2.78	38.04	LVHKEDWPSMHQAFGFDALK	FP
120	3	12	26	1	0	2.78	30.34	SASMDRGRRACYYVATDDARPSNIQLYLTNK	FP
128	2	6	140	1	0	2.98	35.8	AAELAESSLQEYEDSVMHGGLPFEDVKAK	FP
128	3	11	22	1	0	2.98	53.45	HKGVEAPCAGKGVEGQSLEPLSWCLAGAQILVRLFAPLSELFFR	FP
130	1	7	81	1	0.2547	2.87	5.8	AGPGK	FP
131	1	2	650	1	0	3.07	15.62	SAVGNATLNR	FP
136	1	12	94	1	0.2733	3.27	6.09	SGGDK	FP
144	1	3	220	1	0.3733	3.54	5.83	AGGPK	FP
150	1	16	37	1	0.2521	3.55	6.5	SGGPK	FP
152	3	10	59	1	0.0345	3.56	9.02	QPDQEPSGCGSVPEQARRSSETGAGLGR	FP
152	2	6	190	1	0	3.56	36.22	AAYAVGVTTVGTVLYSFGK	FP
155	2	6	200	1	0.1042	3.66	7.85	TTQHEHGQTDATQCVK	FP
155	3	14	20	1	0	3.66	18.8	ARSERQEEGPGSDGVGGPAFRLYDK	FP
167	2	13	37	1	0	3.96	49.64	EIGEQIKAELTCIYLWLLAQAK	FP
167	3	18	6	1	0	3.96	39.22	DKYWSVHFPPTGQLECELHVDAGKLTEIPHPKK	FP
175	2	20	11	1	0.0007	4.23	13.07	GHEFSAK	FP
175	3	18	14	1	0	4.23	30.83	GGIDIHFFEK	FP
176	2	13	18	1	0	4.16	43.28	RVTYDVLVTVDEVSVRINGYTWCGQDPWYQACK	FP
176	3	11	10	1	0	4.16	51.38	HVQITETISALAGSLPPRPLTLLPPPDGLLSRTCAAMSESISTLNYGGELILIIR	FP
178	2	10	35	1	0	4.25	28.46	ACLEEKSLEALPEEDESSSEGPLFANGSYPDRQGK	FP
178	3	10	14	1	0	4.25	47.68	VYMPMAMVVELWAQVTGAKWHSMPTTRVLEVQQLRDMQEEGESLSLSQR	FP
184	2	10	48	1	0	4.34	38.84	AEIWEQERHEPAWTHWLALACRRGR	FP
184	3	13	12	1	0	4.34	44.03	LEPISRSLTWEQSNIVAERISDLSAQISDQLEPDDVREALK	FP
192	2	11	35	1	0	4.44	34.05	RPPTDVDEAPAPAIISSEKVRFEYVQR	FP
192	3	18	3.6	1	0	4.44	39.75	LHWDPGQVGVDPVDIDVQPGRIDVEPGKLDGEVKPLSIDVDGK	FP
196	1	0	440	1	0.4176	4.64	6.72	SGACK	FP
198	1	9	150	1	0.4922	4.74	6.5	SGGPK	FP
200	2	4	180	1	0	4.75	41.05	EYGASYMSLLHKPGMGTNQRYWQLNNFR	FP
200	3	8	32	1	0	4.75	42.13	SMSLKSSSLGAMHHLFGGSAAFKMQKTPVSAIGDDDEDLDYLNQITK	FP
202	2	9	54	1	0	4.83	47.82	ACIPGLESLCDFACVGTTGLTACVFVPVLGR	FP
202	3	12	20	1	0	4.83	51.46	QGPSMRAFITGNILIKPLLSSFHQSIVHFSKGTLAFHYSGER	FP
204	2	5	100	1	0	4.83	48.07	SGSSKMACTLDLMDLLERLQEELGLHARNAPDLLR	FP
204	3	9	24	1	0	4.83	35.6	SGEDRPDFPDVIIPETGKIECRCFPCGQGDSEQWATLCSTCMLHGCPEIKVDK	FP
215	2	3	230	1	0	5.11	78.45	KAVKKIFVLVLLIAFLIGFIIPIVVLAR	FP
215	3	12	14	1	0	5.11	18.73	CVPHCLLSVSSSPRCCSATCCAPQCSSQQCCSTSAGSCVPVYCVSK	FP
216	1	2	460	1	0	5.11	22.45	SSSAAQVILESVSPGAPKKK	FP
220	1	10	46	1	0.8091	5.21	5.83	AGGPK	FP
224	2	2	250	1	0	5.31	47.81	CVDSFLFESALSEGTEPVATENPLRDVELIFDDK	FP
224	3	7	24	1	0	5.31	46.04	RLHEETVIEGVVVLLYFKSDLFRHSLSPSTSAAPNAISGSPEPETAEVVVTAM	FP
234	1	8	230	1	0.6937	5.49	6.5	SGGPK	FP
235	3	15	29	1	0.6846	5.58	6.62	AAPSPPPAAPKR	FP
235	2	9	160	1	0.0127	5.58	12.01	KTPAAMR	FP
239	3	18	14	1	0	5.66	36.26	EHLATALVIFK	FP
240	2	14	26	1	0.0423	5.66	10.88	YLSTKK	FP
240	3	19	8.6	1	0	5.66	17.06	GKPLRIATKK	FP
244	1	15	44	1	0.9856	5.76	5.72	AGGEK	FP
247	3	18	20	1	0.5888	6.11	7.49	KAGAKAKVK	FP
247	2	16	35	1	0.2749	6.11	8.9	KVAER	FP
248	2	9	76	1	0.8817	5.49	5.87	HKDTPK	FP
248	3	26	2.7	1	0.0004	5.49	14.81	YVPLQSPKR	FP
256	3	17	19	1	0	6.39	20.74	TVDEWGHRIK	FP
259	3	17	18	1	0	6.2	24.47	SPQGPLCILK	FP
260	2	3	170	1	0	6.12	59.91	STSLIVQFLDDVFKQLTGKMSLLRTLYIEPIAK	FP
260	3	9	17	1	0	6.12	37.09	VNAEGSKTDVVRCALETPDDAFGPVKSANLYVQYDPELWTVGVGAPSSVAEAVK	FP
262	3	16	21	1	0.0777	6.3	1.7	QCHSSSDNQR	FP
262	2	11	98	1	0	6.3	26.15	LLGGFLR	FP
263	1	3	840	1	0.5795	6.2	7.62	EGAGK	FP
264	2	11	58	1	0	6.22	23.23	FWVGKEDCYKTVK	FP
264	3	15	20	1	0	6.22	31.67	DPADTSPAAFEAKVGCIVTTNGLK	FP
271	3	11	72	1	0.0003	6.39	15.87	EATMHKELKR	FP
274	3	19	11	1	0.1052	6.56	10.71	RKFSQTNKR	FP
274	2	38	0.18	1	0.0538	6.56	11.51	QDSLRR	FP
276	2	18	16	1	0.0389	6.47	11.78	EPAAENVK	FP
276	3	16	23	1	0	6.47	26.98	VVGGSRSLLGALR	FP
278	3	22	6.3	1	0	6.39	17.47	ALAGGGRAGPVM	FP
279	2	13	35	1	0.0084	6.72	13.53	AATVHLGKK	FP
279	3	17	15	1	0	6.72	36.76	FWGCCSAMLSFM	FP
280	2	15	23	1	0.8369	6.56	7.09	STTNSR	FP
280	3	19	11	1	0	6.56	17.91	MLCSTSLDK	FP
283	2	26	2.5	1	0.1271	6.73	10.63	KLSTQAASK	FP
283	3	18	12	1	0	6.73	31.5	RWRMAALALRR	FP
284	1	11	120	1	0.9053	6.8	6.5	SGGPK	FP
287	3	12	58	1	0	6.81	23.24	WGPPLAPCDMR	FP
288	2	11	63	1	0.0359	6.73	12.12	EVVPKR	FP
288	3	12	53	1	0.0201	6.73	12.71	QHQVLHSSR	FP
290	2	8	150	1	0	6.83	28.88	NGVGQVYLVCIPDSK	FP
290	3	10	58	1	0	6.83	22.78	HRPRRSGALDESLHFRAPER	FP
291	2	12	64	1	0.2755	6.8	9.59	VGGGTYPK	FP
291	3	16	23	1	0.1971	6.8	3.47	TSHPKKGPRR	FP
294	2	34	0.55	1	0.8836	6.64	6.27	RKAENK	FP
294	3	23	5.1	1	0.0317	6.64	12.16	SPKAFEKPSK	FP
296	3	16	23	1	0.8178	7.05	7.64	KFSSNDQKPDK	FP
298	2	18	12	1	0.5977	7.13	8.47	SVTSNR	FP
298	3	15	25	1	0.0196	7.13	13.13	GDSGSAEATAM	FP
299	3	16	25	1	0	7.12	22.1	AQLGLEKGLK	FP
300	3	12	59	1	0.0071	6.98	13.93	GPACAGETPLASCR	FP
300	2	12	77	1	0	6.98	20.51	DGGVVKWQ	FP
302	3	14	40	1	0.2527	6.98	4.02	TAGDAHKEKSAK	FP
303	3	15	32	1	0.6345	7.05	8.26	GKGKMGAARAK	FP
303	2	18	22	1	0.3328	7.05	4.55	AEDKKK	FP
304	3	19	11	1	0.8478	7.05	7.54	VRGPRGGGYPSR	FP
306	2	9	61	1	0.6014	7.44	8.78	IGPGDR	FP
306	3	25	3.3	1	0	7.44	22.33	SSPLAAFAR	FP
307	1	9	100	1	0.2304	7.29	10.36	CLEGDK	FP
308	2	7	160	1	0.0611	7.13	11.93	LRPQQVGR	FP
308	3	9	96	1	0	7.13	18.58	GGGGFATRGGGGFATR	FP
310	2	22	8.2	1	0.0526	7.29	12.27	RKALQK	FP
310	3	19	14	1	0.0242	7.29	13.09	KRAMEEQVK	FP
311	3	12	57	1	0.6655	7.3	8.4	HYEGETDGVKHK	FP
311	2	18	17	1	0.0001	7.3	17.65	KGDRLLTK	FP
314	3	22	4.4	1	0.0233	7.3	13.13	GDSGSAEATAM	FP
314	2	20	8	1	0.014	7.3	13.63	STTSLR	FP
315	2	19	14	1	0.6448	7.3	8.47	LADKEK	FP
315	3	23	5.6	1	0.0641	7.3	12.04	TPNTPSIGNR	FP
316	2	10	110	1	0.3325	7.3	4.8	KGGGGER	FP
316	3	29	1.1	1	0.052	7.3	12.28	IVGDVSGCDK	FP
318	3	12	58	1	0	7.3	23.24	WGPPLAPCDMR	FP
319	2	16	25	1	0.1018	7.37	11.56	ELGERER	FP
319	3	14	33	1	0.0813	7.37	11.84	QPVAAAPEAARPR	FP
320	2	21	8.4	1	0.3827	7.45	9.68	AGPKKLDK	FP
320	3	20	9.3	1	0.0006	7.45	16.46	SSKRLSPSPSLK	FP
322	1	13	47	1	0.0126	7.45	13.87	IFGAQK	FP
323	2	14	33	1	0.6346	7.45	8.66	EPGKKVK	FP
323	3	15	27	1	0	7.45	22.04	QPSAPMIPIPK	FP
324	3	14	40	1	0.8467	7.37	6.88	SSVGNPNKTEK	FP
324	2	14	48	1	0.021	7.37	13.31	FSSSGMR	FP
326	3	19	12	1	0.9904	7.44	7.48	REAENEDEK	FP
326	2	26	3.3	1	0.6462	7.44	6.27	RKAENK	FP
328	2	21	8.3	1	0	7.53	23.7	FALPSLPAK	FP
328	3	17	16	1	0	7.53	36.66	GVALGILSICEITK	FP
330	2	11	63	1	0.0015	7.62	15.89	CFICK	FP
330	3	25	2.9	1	0	7.62	22.33	SSPLAAFAR	FP
331	2	18	17	1	0.8145	7.62	7.02	EEGGQAGASK	FP
331	3	9	98	1	0	7.62	20.59	YHRRAVLASAVR	FP
332	3	13	36	1	0	7.61	18.38	GCQICTFPK	FP
334	3	14	34	1	0	7.68	23.1	TRGFDGHVFEK	FP
335	3	20	9	1	0	7.69	36.26	EHLATALVIFK	FP
336	3	14	34	1	0.1383	7.68	11.47	RPGRPTPIRSPK	FP
336	2	14	28	1	0.0192	7.68	13.7	SSSWGGTAR	FP
338	2	19	13	1	0.014	7.98	14.3	IAFPKK	FP
338	3	20	8.6	1	0.0001	7.98	18.13	VRLSGPEIGK	FP
339	1	5	880	1	0.5088	7.84	6.14	GGGGR	FP
340	3	12	53	1	0.562	7.84	9.32	SALSPSERGSGQR	FP
340	2	11	93	1	0.0792	7.84	3.28	QGSSHASSK	FP
342	3	17	19	1	0.1269	7.98	11.88	QLTAEAPHPR	FP
342	2	25	3.9	1	0.0003	7.98	17.38	LAEAWR	FP
346	2	18	12	1	0.1024	7.76	11.94	DPEVR	FP
346	3	17	17	1	0	7.76	22.33	SSPLAAFAR	FP
347	1	19	21	1	0.1078	7.91	12.03	IAGVR	FP
348	2	8	170	1	0.7199	7.98	8.9	DKDAATR	FP
348	3	30	0.87	1	0.0003	7.98	17.37	LGEVIPQHNR	FP
350	3	12	55	1	0.0002	8.14	17.73	RQKTFINAEGK	FP
351	2	14	26	1	0.0107	8.06	14.64	LGVVHGR	FP
351	3	13	54	1	0	8.06	21.02	HLVMTYANR	FP
352	1	9	110	1	0.3235	7.84	10.36	CLEGDK	FP
354	1	4	1100	1	0.4749	7.98	6.14	GGGGR	FP
355	2	22	5.6	1	0.3858	8.53	6.3	EGSHRAK	FP
355	3	15	25	1	0.1323	8.53	12.38	VPSKQPLPSPK	FP
356	2	14	37	1	0.9661	8.06	7.95	GPGPAPR	FP
356	3	21	9.1	1	0	8.06	22.24	IHGLPLPAR	FP
358	2	30	1.5	1	0.1988	8.15	4.83	SPGSNRK	FP
358	3	18	17	1	0.1139	8.15	12.19	RRAPAAPVPGK	FP
360	2	16	31	1	0.5436	8.14	6.59	ATAAPSTGSK	FP
360	3	16	24	1	0.1495	8.14	11.83	RSDKENEANLR	FP
362	2	11	67	1	0.4589	8.22	10.11	HLCSR	FP
362	3	21	7.2	1	0	8.22	22.33	SSPLAAFAR	FP
363	1	15	52	1	0.1209	8.06	12.03	IAGVR	FP
364	2	16	30	1	0.1299	8.22	12.09	GKLTCTR	FP
364	3	21	6.6	1	0.0003	8.22	17.79	VSIVTAESTTR	FP
366	3	19	11	1	0	8.38	19.91	RGTVGSARSLMR	FP
367	2	22	6.6	1	0.5656	8.3	9.77	LAESAGR	FP
367	3	21	7.5	1	0.1731	8.3	11.78	LAQGARRMR	FP
368	2	18	12	1	0.4067	8.53	10.65	TSVTEK	FP
368	3	15	26	1	0.0723	8.53	13.13	GDSGSAEATAM	FP
370	1	7	550	1	0.4014	8.3	6.14	GGGGR	FP
371	3	16	25	1	0.1138	8.38	12.43	MSVHGSMNK	FP
371	2	11	120	1	0.0536	8.38	13.33	DIKVGK	FP
372	3	19	16	1	0.0044	8.53	15.88	GTQKLEAVK	FP
372	2	6	200	1	0	8.53	20.55	LWAGAM	FP
376	2	16	28	1	0.3162	8.69	11.25	MQVATGAGR	FP
376	3	16	25	1	0	8.69	27.62	DFVPLTARVASR	FP
378	2	14	30	1	0.8769	8.38	8.78	IGPGDR	FP
378	3	21	7.7	1	0	8.38	22.33	SSPLAAFAR	FP
379	1	14	61	1	0.0052	8.3	15.53	GALVR	FP
380	3	8	150	1	0.564	8.53	10.01	SCYKAHVTKK	FP
380	2	12	65	1	0.3715	8.53	10.81	LAGNSVSK	FP
382	3	18	14	1	0.0286	8.53	2.81	NERSSSRSGANK	FP
383	2	16	13	1	0.0825	8.61	13.05	GMIHNR	FP
383	3	15	34	1	0	8.61	20.24	ALYFADPHR	FP
384	3	11	79	1	0.006	8.78	15.87	EATMHKELKR	FP
386	1	5	960	1	0.3209	8.7	6.14	GGGGR	FP
387	2	11	50	1	0.0213	8.7	14.61	KAPVSIR	FP
387	3	12	57	1	0	8.7	27.75	YFCTFGMMR	FP
390	1	0	2100	1	0.2462	8.78	5.79	GGGGK	FP
392	2	7	150	1	0.0991	8.93	13.14	LSAPVK	FP
392	3	24	3.9	1	0	8.93	22.33	SSPLAAFAR	FP
394	1	25	1.5	1	0.2487	8.93	11.87	GGIPR	FP
395	2	23	6.3	1	0.6148	9.02	7.73	EQTSAAPGK	FP
395	3	25	2.6	1	0.033	9.02	3.46	QQTADSEPCKPK	FP
396	2	16	25	1	0.0002	8.78	18.5	EKLAKIEAK	FP
396	3	20	7.9	1	0	8.78	32.32	VEYGTLFKMEISK	FP
398	3	16	22	1	0.8683	9.19	8.77	EEKSVSPKEEK	FP
398	2	16	29	1	0.0579	9.19	14.04	LNGQELGK	FP
399	3	14	52	1	0.5509	8.93	7.41	LNRSSAGNR	FP
399	2	5	280	1	0.5274	8.93	10.54	VYAPAK	FP
400	2	12	35	1	0.573	8.94	7.49	KVPGNR	FP
400	3	15	33	1	0	8.94	28.08	GFLRILKR	FP
402	1	7	420	1	0.2363	9.19	6.14	GGGGR	FP
403	1	12	56	1	0.417	9.02	6.94	HSATK	FP
404	3	17	18	1	0.0411	8.93	14.17	RSRPMSVTTK	FP
404	2	15	42	1	0.0087	8.93	15.69	LVAVDTR	FP
408	3	15	23	1	0.1155	9.35	5.29	RADQADQSPSSACR	FP
408	2	27	1.4	1	0	9.35	25.84	SALGVMVYR	FP
410	3	16	20	1	0.3085	9.2	6.58	ENNASAAKEAAKK	FP
410	2	18	17	1	0.1484	9.2	5.47	QTRATQGK	FP
411	2	9	58	1	0.9118	9.11	8.83	LNHTK	FP
411	3	16	24	1	0.0007	9.11	17.96	LTFGSYCK	FP
412	2	27	2.1	1	0.0025	8.93	16.75	QKKLGTVVR	FP
412	3	25	2.5	1	0	8.93	22.17	CKGLEIQLKARER	FP
414	3	17	17	1	0.3244	9.36	11.87	LSGYRVEKRGK	FP
414	2	34	0.47	1	0.0007	9.36	18.22	KTEEILK	FP
415	2	16	22	1	0	9.11	20.51	GFSVLK	FP
415	3	13	66	1	0	9.11	21.75	ERAIGSIVK	FP
418	2	16	33	1	0.4163	9.36	7.28	LKKKTR	FP
418	3	14	36	1	0.0025	9.36	17.19	VWHMTSASSR	FP
419	3	15	29	1	0.322	9.36	11.88	ENDRQLRANER	FP
419	2	20	11	1	0.0421	9.36	14.56	TNSLGVGKR	FP
420	2	9	65	1	0.6775	9.36	8.29	RPPQAR	FP
420	3	20	12	1	0.6742	9.36	10.43	SSSQPAPSVAR	FP
424	1	16	9.8	1	0.2784	9.11	11.87	GGIPR	FP
426	2	12	50	1	0.6229	9.53	8.27	IHTNK	FP
426	3	17	17	1	0	9.53	22.33	SSPLAAFAR	FP
427	3	18	13	1	0.009	9.36	16.09	QIVSLDSRSSSR	FP
427	2	21	8.3	1	0	9.36	25.94	FTVLAHAM	FP
428	2	6	150	1	0.4446	9.44	11.39	CWSCDK	FP
428	3	18	11	1	0	9.44	31.29	LSYWAVAFR	FP
430	3	14	31	1	0.2994	9.61	6.94	KEEKGCGVTNPK	FP
430	2	21	9.4	1	0.0001	9.61	20.17	ILFAGDPK	FP
431	2	22	6.7	1	0.3286	9.61	12.1	AGLEAERER	FP
431	3	17	19	1	0	9.61	32.76	QKCDLALNQRILM	FP
432	2	25	3.2	1	0.0033	9.61	17.2	QSAGNLLGR	FP
432	3	16	25	1	0	9.61	30.17	DLVTLSASTTLPR	FP
434	3	15	25	1	0.0022	10.11	18.03	IFSGCSSGLHR	FP
434	2	4	420	1	0	10.11	22.47	FEELIK	FP
435	2	22	6.3	1	0.2658	9.69	12.53	KPDRLAR	FP
435	3	19	12	1	0	9.69	39.02	QGSLVELLALLK	FP
436	1	11	93	1	0.0195	9.94	3.84	KKNKTK	FP
440	2	16	20	1	0.0493	9.69	14.73	TDEFCQPR	FP
440	3	13	35	1	0	9.69	33.44	ISRLMIMLKHPR	FP
442	2	3	410	1	0.693	9.86	8.86	LSGHAK	FP
442	3	22	6.2	1	0	9.86	22.33	SSPLAAFAR	FP
443	1	15	40	1	0.2017	9.78	6.5	SGGPK	FP
444	3	13	37	1	0.2204	9.87	12.99	KAVYAAARTK	FP
444	2	12	55	1	0.0878	9.87	5.45	GPSKCTK	FP
446	2	29	1.4	1	0.013	9.95	16.33	EELTKRVR	FP
446	3	23	4.3	1	0	9.95	24.89	KRTQEELLWGKR	FP
447	2	26	2.9	1	0.0049	9.94	17.2	QSAGNLLGR	FP
447	3	14	37	1	0	9.94	23.98	KARIGFLRANAR	FP
448	2	15	30	1	0.0256	10.11	15.84	GEVICTR	FP
448	3	27	1.7	1	0.0008	10.11	18.82	CTKELPLECK	FP
451	3	15	25	1	0.9397	9.78	9.97	KTEKEACSRIK	FP
451	2	26	3.3	1	0.8085	9.78	9.16	QNDKGLGK	FP
452	3	12	50	1	0.2241	10.03	13.13	GDSGSAEATAM	FP
452	2	14	29	1	0.1582	10.03	13.63	STTSLR	FP
455	2	13	38	1	0.0348	10.2	15.61	FGFGGK	FP
455	3	18	15	1	0	10.2	22.33	SSPLAAFAR	FP
456	3	21	6	1	0.4706	10.2	8.35	DLRTRSSHGQDK	FP
456	2	22	7	1	0.0001	10.2	20.82	FNSKIVVK	FP
458	3	14	32	1	0.0046	10.2	17.52	VRSESKLKIEAER	FP
458	2	26	3	1	0	10.2	23.65	EKLAISQIK	FP
459	3	22	6.1	1	0.8273	9.94	9.39	ASSASSESISRPR	FP
459	2	16	32	1	0.0881	9.94	5.53	RKSSAPNK	FP
463	2	12	43	1	0.2011	10.52	7.24	RDTGSSR	FP
464	3	14	31	1	0	10.44	30.64	DVEPKDQLARQLVLK	FP
467	3	16	21	1	0.0231	10.37	16.2	CQSNEDDEILK	FP
468	3	20	6.9	1	0	10.61	25.23	KRFAFETAVR	FP
470	2	4	330	1	0.5143	10.44	8.78	IGPGDR	FP
470	3	16	22	1	0.0001	10.44	20.53	RDFPLDR	FP
471	1	22	9.6	1	0.87	10.61	10.2	QTAVR	FP
472	2	16	28	1	0.0217	10.44	16.33	LRSSWAGR	FP
472	3	12	59	1	0.0166	10.44	16.59	NPDDLSGSHELSK	FP
474	1	16	36	1	0.7248	10.61	9.72	QKATIKK	FP
475	1	12	100	1	0.6118	10.53	11.82	DGVSA	FP
478	2	18	12	1	0.0598	10.61	5.74	VSTNGSSK	FP
479	3	15	22	1	0	10.61	29.25	VQFANQSFQELANMK	FP
482	3	25	2.2	1	0	11.47	25.23	KRFAFETAVR	FP
483	2	27	2.5	1	0.0355	10.69	16.07	DKEQVLK	FP
483	3	17	18	1	0	10.69	28.42	LALYNDDGILGK	FP
486	1	15	44	1	0.7755	10.92	10.2	QTAVR	FP
487	2	28	1.7	1	0.0248	10.99	16.75	QKKLGTVVR	FP
487	3	19	11	1	0.0116	10.99	4.39	QLAGKEGPSGSKEKK	FP
488	3	10	80	1	0.1892	10.92	14.26	ACEYAKEGPYMK	FP
488	2	24	3.1	1	0.0004	10.92	20.24	GFLRHVAK	FP
490	1	24	5.2	1	0.9909	10.76	10.78	KKATKLK	FP
491	2	23	6.1	1	0.632	10.92	9.7	DNKAQGVR	FP
491	3	19	11	1	0	10.92	24.97	ESMETIKIVPGK	FP
492	2	14	33	1	0.4373	10.84	8.86	LSGHAK	FP
492	3	31	0.81	1	0	10.84	22.33	SSPLAAFAR	FP
495	2	18	11	1	0.0177	11	17.09	FGSSALAK	FP
496	3	16	20	1	0	10.75	31.09	LGEVTIIPDLTPKSAAK	FP
498	3	22	4.4	1	0	11.47	25.23	KRFAFETAVR	FP
500	2	18	19	1	0.0004	10.93	20.17	ILFAGDPK	FP
500	3	17	17	1	0	10.93	-0.43	GQSGSRSRKNSK	FP
502	1	14	64	1	0.8761	11.07	11.46	DNAVR	FP
503	2	15	32	1	0.1889	11.07	14.42	FHQCKLR	FP
503	3	21	7	1	0.1455	11.07	14.78	GKQRVCIGVSQPK	FP
504	2	22	4.7	1	0.0008	11.07	19.82	MLQAFADK	FP
504	3	14	28	1	0	11.07	-2.8	KGSEGGGGGGGGGKGHK	FP
506	1	13	69	1	0	11.15	23.77	KMGLLVR	FP
508	2	17	25	1	0.8025	11.31	11.95	DNGGSIR	FP
508	3	14	41	1	0	11.31	28.34	NTAGIIFVNK	FP
510	3	21	6.2	1	0	11.47	25.23	KRFAFETAVR	FP
511	2	18	11	1	0.0368	11.15	5.74	VSTNGSSK	FP
514	3	20	6.8	1	0	11.32	35.44	DKEPVLKLVKGIAITK	FP
515	2	44	0.042	1	0.429	11.47	9.45	VSVTSRTRTK	FP
515	3	14	32	1	0.1196	11.47	15.44	HTYEGPSPAFGRPER	FP
518	1	14	64	1	0.0274	11.25	5.52	ACKPR	FP
519	2	13	53	1	0.0004	12.02	21.36	VSVTIIK	FP
519	3	17	19	1	0	12.02	29.66	EGVLVTYNLK	FP
520	2	27	1.5	1	0.3497	11.25	8.86	LSGHAK	FP
520	3	32	0.6	1	0	11.25	22.33	SSPLAAFAR	FP
522	1	8	230	1	0.4842	11.4	9.61	GGGVR	FP
523	1	14	51	1	0.0007	11.33	20.18	ASLQGLVK	FP
524	1	20	8.7	1	0.2036	11.56	14.79	LIKNYAK	FP
526	3	22	4.3	1	0	10.75	21.56	LPTHSLDDLGR	FP
528	2	19	8.4	1	0.0295	11.39	5.74	VSTNGSSK	FP
530	3	13	41	1	0.0336	11.87	17.31	QLGVSGPLGAPGPPGPDGK	FP
531	3	15	23	1	0.741	11.47	12.31	AGGGDQRGLKLPGAQSNK	FP
534	2	16	29	1	0.0954	12.02	16.27	GEVGELR	FP
535	2	14	39	1	0.0036	11.71	4.05	KGKGSATGTK	FP
535	3	17	16	1	0	11.71	28.96	FRALLRRQIAR	FP
536	3	9	130	1	0.7684	11.71	12.45	CHPCRALTR	FP
536	2	12	52	1	0.5003	11.71	13.42	VTPAGEM	FP
538	1	20	9.3	1	0.2247	11.7	14.79	LIKNYAK	FP
539	1	16	38	1	0.427	11.64	9.61	GGGVR	FP
540	1	10	110	1	0.4813	11.71	9.91	QGSLQKR	FP
542	3	20	8.1	1	0	11.87	33.03	LTNTLGYLLRGKPVR	FP
544	2	30	1.2	1	0.8247	12.1	12.67	SSVPDVGR	FP
544	3	21	7.2	1	0.003	12.1	19.78	EFAVHVPSSPR	FP
547	2	11	58	1	0	11.78	24.32	NSFLGLK	FP
548	3	14	27	1	0.0766	12.03	16.54	KNVPVGLAQDEATRKK	FP
550	2	17	19	1	0.0443	11.71	16.85	KFLSAHTK	FP
550	3	16	21	1	0.0306	11.71	17.25	ASASTTHTRLLNK	FP
551	3	14	31	1	0.9292	11.78	12.01	APKKLKKPVR	FP
551	2	14	44	1	0.0028	11.78	3.89	GQSGGQSR	FP
552	1	20	16	1	0.5097	11.88	10.2	QTAVR	FP
554	1	14	48	1	0	12.21	24.53	SVPIFVR	FP
556	2	16	17	1	0.0501	12.21	17.22	LESVTSMR	FP
556	3	19	9.3	1	0	12.21	32.16	LPSSVTLGALRLR	FP
558	3	14	37	1	0	12.03	51.89	CLQLWLVLFSAGLIK	FP
559	2	18	15	1	0.0176	12.21	18.3	RVELEKVR	FP
559	3	14	31	1	0	12.21	32.76	QKCDLALNQRILM	FP
562	2	22	7.3	1	0.3863	12.3	10.09	ASSETAVR	FP
562	3	20	7.6	1	0.0038	12.3	19.78	EFAVHVPSSPR	FP
563	3	17	15	1	0	12.21	30.64	DVEPKDQLARQLVLK	FP
567	2	23	5.5	1	0.1845	12.47	15.85	ELEEVR	FP
567	3	23	4.4	1	0.0001	12.47	23	NKTSLAQFVR	FP
568	2	13	46	1	0.4196	12.39	14.44	RNVITNSK	FP
568	3	13	47	1	0	12.39	33.76	FQVLLVKGFHGR	FP
570	2	44	0.041	1	0.2381	12.47	9.45	VSVTSRTRTK	FP
570	3	13	37	1	0	12.47	33.03	LTNTLGYLLRGKPVR	FP
571	2	10	66	1	0.1627	12.3	8.72	NKCPSSSTV	FP
571	3	7	170	1	0	12.3	27.05	SSKQFSQFIGVR	FP
575	3	28	1.2	1	0	12.56	25.23	KRFAFETAVR	FP
576	2	25	3.6	1	0.1818	12.11	8.69	LEEQRGK	FP
576	3	17	17	1	0	12.11	24.92	RPYDESIAVIK	FP
580	3	24	3.1	1	0	12.82	35.44	DKEPVLKLVKGIAITK	FP
582	2	15	41	1	0.9491	12.91	13.07	RQLTTR	FP
582	3	19	9.9	1	0.0001	12.91	23.31	DLVDAVVAECK	FP
583	3	17	16	1	0	12.47	33.03	LTNTLGYLLRGKPVR	FP
584	1	21	3.5	1	0.0072	12.82	5.8	AGPGK	FP
588	2	17	12	1	0.1249	12.99	9.05	HADRIKGK	FP
588	3	16	23	1	0	12.99	24.78	INGKRGFGLLEGK	FP
591	2	19	14	1	0.0016	12.91	4.56	KQGDSER	FP
591	3	15	24	1	0	12.91	34.89	NIDIGAQLLLR	FP
594	2	17	30	1	0.4911	12.65	14.39	YLSHVR	FP
594	3	14	37	1	0.1724	12.65	9.15	DIDPSGPCCKK	FP
595	2	6	160	1	0.0514	13.18	18.16	CNIAGFR	FP
595	3	20	8.4	1	0	13.18	25.16	NEFFCKLNR	FP
596	3	15	23	1	0	13	35.44	DKEPVLKLVKGIAITK	FP
600	3	12	52	1	0	13.18	33.03	LTNTLGYLLRGKPVR	FP
603	2	18	18	1	0.8391	13.18	12.67	SSVPDVGR	FP
603	3	18	13	1	0	13.18	25.84	TWVHTNVCLR	FP
604	3	15	28	1	0.7519	13.19	12.38	AKSLPMKEQKPK	FP
604	2	16	16	1	0.1135	13.19	17.22	LESVTSMR	FP
606	2	8	160	1	0.1095	13.27	9.16	NKEAVSK	FP
606	3	18	13	1	0.0079	13.27	6.34	GPEAAPAGKPGSK	FP
607	1	15	40	1	0.5354	13.18	11.61	YQQHLK	FP
608	3	17	19	1	0.4748	13.09	11.27	DDKSVKGRSVAK	FP
608	2	19	16	1	0.1259	13.09	9.16	QNDKGLGK	FP
611	3	15	26	1	0	13.18	34.37	FPSPPTLAVLEELDPK	FP
612	2	12	54	1	0.0801	13.36	8.86	LSGHAK	FP
612	3	22	5.5	1	0.0116	13.36	19.85	WPHAALAR	FP
615	1	11	120	1	0.0064	13.61	6.5	SGGPK	FP
616	3	15	28	1	0.1287	13.44	17.31	QLGVSGPLGAPGPPGPDGK	FP
618	2	14	37	1	0.0384	13.61	18.91	GRAPPFM	FP
618	3	14	31	1	0.0034	13.61	5.92	ALKSSSDSSRK	FP
619	3	25	2.6	1	0	13.89	29.39	EDGALFAECLR	FP
620	2	26	1.4	1	0.294	13.53	10.85	KCLCCR	FP
620	3	21	9.2	1	0	13.53	26.23	AQVILDLGCR	FP
623	1	20	4.7	1	0.0027	13.7	5.83	AGGPK	FP
627	2	27	1.8	1	0.5746	13.8	12.37	KGPNVSVAR	FP
627	3	15	23	1	0.4729	13.8	15.62	KKTSILGSEKTAK	FP
628	2	13	31	1	0.006	13.8	20.89	DSLYKGLK	FP
628	3	13	38	1	0	13.8	26.49	GGIRNDAELITVK	FP
630	3	14	39	1	0.394	13.79	15.96	KKTTSIGLTNNR	FP
630	2	15	37	1	0.005	13.79	6.45	ADATPSKAK	FP
631	2	9	130	1	0.924	14.06	13.82	TCGPGWR	FP
631	3	12	51	1	0.028	14.06	8.38	RPPPPPPPPSK	FP
632	1	17	24	1	0.1996	13.8	10.52	NNLQSRR	FP
635	3	23	3.9	1	0	13.89	25.23	KRFAFETAVR	FP
636	1	16	11	1	0.0019	13.98	5.83	AGGPK	FP
639	3	13	34	1	0.0004	13.7	22.92	TTYFSAVTNADYSRR	FP
640	1	9	160	1	0.4159	13.8	15.86	EYDSFR	FP
642	3	11	66	1	0.3185	14.6	12.06	DLYSNGAGPKRR	FP
642	2	14	50	1	0.0212	14.6	20.51	DGGVVKWQ	FP
643	2	8	100	1	0	14.06	26.15	DDFLIR	FP
644	2	6	290	1	0.0067	14.06	6.99	ETSGDNR	FP
644	3	15	28	1	0.0005	14.06	23.19	EFCRQLLKK	FP
647	1	20	13	1	0.3638	14.33	12.02	LTRGVNTK	FP
648	3	10	12	1	0.0182	14.16	8.04	VAEKPAPTPSPVRKLAVEPQVPLSSGESDSSSSGSSSSSSSSSSSSSSSSSSSSSSSSSRR	FP
648	2	11	28	1	0	14.16	56.93	GKEGAEDEELGSFSWVVLGQLLLIALATAIALKYRR	FP
651	2	27	2.4	1	0.5828	14.06	12.67	SSVPDVGR	FP
651	3	17	15	1	0.0256	14.06	19.78	EFAVHVPSSPR	FP
652	2	43	0.047	1	0.0621	14.25	9.45	VSVTSRTRTK	FP
652	3	13	46	1	0	14.25	31.49	GEVVIKLDTFAKARR	FP
654	2	16	26	1	0.0065	14.6	7.51	KKNGKNAM	FP
654	3	14	32	1	0.0001	14.6	3.91	STSSTSPGSPGSPGK	FP
655	2	20	9.3	1	0.5033	14.34	16.04	EPGNTIVK	FP
655	3	20	9.7	1	0.0227	14.34	20.18	ALVKKLAGKVEK	FP
656	3	12	46	1	0	14.34	30.64	DVEPKDQLARQLVLK	FP
659	2	3	360	1	0.4681	14.34	16.18	GVKVKHL	FP
660	3	12	52	1	0.1056	14.43	10.28	EAAARTGAPVRRSG	FP
660	2	20	9.4	1	0.0001	14.43	3.69	EGQNGKDGK	FP
663	2	14	41	1	0.167	14.51	10.98	KACGLTGK	FP
663	3	14	31	1	0.0198	14.51	8.48	AQIGGGCQATCR	FP
664	1	2	470	1	0	14.52	30.12	GSGPESLTSNKEVEVLLTK	FP
666	3	13	40	1	0.227	14.6	11.51	VKSAAVGAKKNMK	FP
666	2	16	28	1	0.0019	14.6	6.45	ADATPSKAK	FP
667	3	21	6.6	1	0.0001	14.87	25.23	KRFAFETAVR	FP
668	3	15	28	1	0.5705	14.52	13.07	GSDSPNTLNYCSK	FP
668	2	19	9.5	1	0.0746	14.52	19.06	LKSFTVTK	FP
671	3	14	36	1	0.051	14.61	9.58	SRSAPPVQGDR	FP
671	2	10	73	1	0.0001	14.61	3.96	SSKKSSR	FP
672	2	14	41	1	0	14.7	28.54	IILSALVK	FP
672	3	15	27	1	0	14.7	-0.41	APSGKPSGKGQSGK	FP
675	2	17	21	1	0.4577	14.87	16.75	QFSPGIE	FP
675	3	23	4.4	1	0.006	14.87	21.96	SHTDSICVFR	FP
676	3	19	9.2	1	0	14.79	35.44	DKEPVLKLVKGIAITK	FP
678	3	14	37	1	0.0115	14.78	21.28	KTPVPAMFASKR	FP
678	2	17	24	1	0.0002	14.78	24.7	NSLLDVVK	FP
679	3	16	23	1	0.2923	14.88	17.55	KREALERIQEK	FP
679	2	23	4.9	1	0.0011	14.88	23.36	GWLATVASK	FP
680	3	16	18	1	0	14.61	33.67	SVVTSRMSYSTMLLK	FP
683	3	18	12	1	0.7538	15.31	16.1	QYEMVQEAAR	FP
684	3	23	4.1	1	0.8813	15.13	14.76	SSAEPLDASAHAAR	FP
684	2	18	9.9	1	0.4529	15.13	13.23	IKKCFQR	FP
687	1	11	100	1	0.186	15.05	11.67	YGSTMAK	FP
688	3	22	5.2	1	0.2202	15.23	18.34	EKENQKFFSK	FP
688	2	32	0.59	1	0.0767	15.23	10.69	EQEPEVK	FP
690	2	16	28	1	0.196	14.78	18.07	KTILNTAK	FP
690	3	16	19	1	0	14.78	26.55	SYLVLVNNRTR	FP
691	3	13	40	1	0.1384	15.14	18.91	RKDNFFNPK	FP
691	2	14	33	1	0.0227	15.14	9.25	CPGGMRR	FP
695	3	23	4.1	1	0	15.31	29.39	EDGALFAECLR	FP
696	2	17	26	1	0.0388	15.23	9.91	KGPAVSAK	FP
696	3	18	13	1	0	15.23	29.66	EGVLVTYNLK	FP
699	2	5	140	1	0	15.32	52.5	DRLSLIDALSVNEEDEPLTPLPEFDYFDLDK	FP
699	3	9	20	1	0	15.32	41.8	VLPLLGRGSASHLASSGSYMQANVNAGHQLLLQVMSLSNNEVAHILPSRGSK	FP
700	3	25	3.5	1	0.074	15.31	10.73	LDYHQGAKR	FP
700	2	10	64	1	0.0027	15.31	7.46	KPASAPR	FP
702	2	19	14	1	0.2928	15.4	18.07	KTILNTAK	FP
702	3	16	21	1	0.0001	15.4	5.17	EQQKQEEEER	FP
703	2	18	15	1	0.0374	15.4	10.04	KKKLDPK	FP
703	3	18	14	1	0	15.4	27.1	GTRQLGIAKLVK	FP
704	1	12	76	1	0.9599	15.4	15.53	YVSFDK	FP
707	3	22	4.3	1	0.0002	15.49	25.23	KRFAFETAVR	FP
708	3	23	4.4	1	0.1607	15.32	18.88	KAPEYELMGK	FP
708	2	13	54	1	0.1314	15.32	19.16	RRGLFK	FP
711	3	17	14	1	0	16.08	34.41	SLLQLIDEPIK	FP
712	1	19	15	1	0.3993	15.59	13.44	LDKIDKR	FP
714	3	16	23	1	0.0015	15.66	23.9	ENQISTLGKLTK	FP
714	2	27	2.2	1	0.0014	15.66	7.27	LAKDGRTK	FP
716	2	4	140	1	0	15.67	47.48	FLKLCFLCLLNKTNEHCTRFHTEVDAFVSSR	FP
716	3	13	7.9	1	0	15.67	48.8	RPPTGLPENPIPWSSLPPKTSYFPPFPPSFISFDSPQPTQTSLLLCPLSK	FP
720	2	4	180	1	0	15.76	37.23	WTVTLHNEGKSSPRIIVDGQDMTEMMK	FP
720	3	12	14	1	0	15.76	36.05	SLPEIIIPSDTSRSELQSAPLVTVAESTVTEHSKPQLKRATDK	FP
722	3	15	22	1	0.2237	16.08	19.17	EPINVNVPEEK	FP
726	2	23	6.1	1	0.0203	15.85	21.8	NIISTIAR	FP
726	3	14	34	1	0	15.85	35.98	ETKCLALLTVLK	FP
727	2	14	57	1	0.0078	15.93	22.79	DISLIR	FP
727	3	19	11	1	0	15.93	34.54	FNELLGLIR	FP
728	3	19	11	1	0.0166	16	9.81	RIQARRAHR	FP
728	2	15	38	1	0.0011	16	7.39	VMGRGKK	FP
730	1	3	810	1	0.0002	16.25	6.31	GKAGR	FP
731	2	19	15	1	0.0808	16.08	11.61	KGGQTVVK	FP
731	3	17	15	1	0.0014	16.08	24.39	YLLHPKVTVR	FP
732	2	14	28	1	0.7911	16	15.33	HRADITVK	FP
732	3	11	53	1	0.0058	16	8.82	ALCDRRTDCEAR	FP
736	3	16	23	1	0.5987	16.08	14.75	EQEKMKQLEK	FP
736	2	29	1.6	1	0.108	16.08	20.17	ILFAGDPK	FP
738	1	30	1.3	1	0.0042	16.17	8.7	DEPKAR	FP
739	3	12	61	1	0.1075	16.17	12.06	DLYSNGAGPKRR	FP
739	2	13	61	1	0	16.17	28.26	NILIGMVK	FP
742	3	18	15	1	0.8976	16.18	16.5	VCAQLASVKR	FP
742	2	17	29	1	0.1089	16.18	12.08	CGAAVAAR	FP
743	3	16	19	1	0.1331	16.25	12.42	KLKATSDSYPR	FP
744	1	8	260	1	0.0216	16.25	10.32	AIGAR	FP
747	1	10	110	1	0.7054	16.33	17.29	DMNPLATK	FP
748	3	18	14	1	0.0479	16.72	21.78	VHIQNRLVAAR	FP
751	3	11	68	1	0.9102	16.73	16.44	RSSESSLGNPTSHLEK	FP
751	2	15	27	1	0	16.73	33.38	CPFLVFKAVK	FP
754	1	30	1.4	1	0.0035	16.33	8.7	DEPKAR	FP
755	3	22	4.7	1	0.7561	16.87	16.09	QIVSLDSRSSSR	FP
755	2	19	12	1	0.6373	16.87	18.07	KTILNTAK	FP
758	2	14	37	1	0	16.95	27.7	HRDYALLISK	FP
758	3	10	70	1	0	16.95	34.03	EVLTRIQVYEEWEK	FP
759	2	16	29	1	0.6451	16.57	15.4	KKVAPFK	FP
759	3	23	4.1	1	0.6369	16.57	15.37	QVVYNAYQDK	FP
760	3	8	130	1	0.0283	16.73	22.35	LFAQVAASQVGKVKPDK	FP
760	2	15	28	1	0.0001	16.73	6.11	EMKQNKKER	FP
763	3	18	15	1	0.0479	16.72	21.78	VHIQNRLVAAR	FP
764	1	10	78	1	0.0006	17.11	8.04	KAKKFNSSNK	FP
766	3	16	18	1	0.0066	16.73	23.74	LYCNDDMDEIKEIK	FP
766	2	18	14	1	0	16.73	33.38	CPFLVFKAVK	FP
768	1	11	91	1	0.0002	17.1	7.13	QVPASSSK	FP
771	2	13	50	1	0.3902	16.95	19.13	SLEPSKVLSSK	FP
771	3	10	67	1	0	16.95	42.99	HYCMTEGLAGLVLLLK	FP
772	3	23	5.3	1	0.3212	16.81	14.28	IEDAGNKGLR	FP
772	2	33	0.62	1	0.0001	16.81	6.11	RAGGAKR	FP
774	2	8	170	1	0.9212	16.95	16.7	ELVHHDGGPVR	FP
774	3	12	43	1	0.0082	16.95	10.09	SKDEPTEPASGPAPPSVR	FP
776	2	16	24	1	0.4656	16.88	15.03	ERVAQQEAMK	FP
776	3	8	110	1	0.0003	16.88	26.41	ALRRGGESLAEGQLLGR	FP
779	3	16	27	1	0.055	16.88	21.78	VHIQNRLVAAR	FP
780	1	18	13	1	0.0006	17.11	8.04	KAKKFNSSNK	FP
782	3	10	86	1	0.0002	16.88	7.1	EAGGPEGAGGGGGGGGRPAGAM	FP
782	2	18	14	1	0	16.88	33.38	CPFLVFKAVK	FP
784	3	16	20	1	0.0329	17.18	11.7	GATPAQSVGSHVPK	FP
784	2	21	7.9	1	0.0287	17.18	22.79	EVLSTALR	FP
786	1	30	1.6	1	0.6683	17.51	18.6	DLEIAR	FP
787	2	23	6.3	1	0.2465	17.11	14.16	DNLEAR	FP
787	3	19	13	1	0	17.11	34.26	VDMLMSLLR	FP
791	1	15	65	1	0.0724	17.12	12.52	AGALR	FP
792	3	19	9.5	1	0.0005	17.19	7.96	IPRTSPSPSQR	FP
795	3	16	22	1	0.0001	17.28	27.46	RAPLQPVVLER	FP
796	3	14	30	1	0.7811	17.27	16.57	FHEGHMGVPR	FP
796	2	13	46	1	0.0835	17.27	12.84	IFQGRR	FP
798	1	28	2.1	1	0.6683	17.51	18.6	DLEIAR	FP
800	2	10	82	1	0.0316	16.88	11.35	DCTRIENSSK	FP
800	3	8	120	1	0	16.88	51.23	EATIFRLSPLLLLLK	FP
802	2	24	5.1	1	0	17.44	6.11	RAGGAKR	FP
802	3	22	6.2	1	0	17.44	28.51	VLEYLPTLK	FP
803	2	26	2.7	1	0.0369	17.45	22.79	EVLSTALR	FP
803	3	15	26	1	0.028	17.45	11.79	SKNEPEGITTTR	FP
808	2	12	54	1	0.4558	17.52	19.41	HTRLHKVRASSDAFGK	FP
808	3	9	66	1	0	17.52	41.78	RREPFLEIEELLCSSSTQNLPVR	FP
811	1	27	2.7	1	0.5571	17.11	18.6	DLEIAR	FP
812	3	17	20	1	0.6836	17.86	18.89	APLFSTENR	FP
815	2	25	3.4	1	0.0345	17.71	12.28	QTPSTLDK	FP
815	3	15	32	1	0	17.71	5.3	KYKGPNDARER	FP
816	3	15	26	1	0.7568	17.45	18.23	GVQIVTYADSTSGAGSSK	FP
816	2	11	63	1	0	17.45	33.38	CPFLVFKAVK	FP
820	1	10	81	1	0.009	18.12	11.36	HKPTRLDR	FP
822	1	14	42	1	0.1731	17.86	14.39	LFKAPK	FP
824	3	19	11	1	0.7348	17.95	18.81	QLETTSVMTR	FP
824	2	15	31	1	0.028	17.95	12.3	MKFSHK	FP
826	2	21	9.5	1	0.0486	18.2	13.14	LSAMNR	FP
826	3	21	6.9	1	0	18.2	4.3	SPSGTSCRDK	FP
827	1	25	4.8	1	0.7243	17.7	18.6	DLEIAR	FP
828	3	26	2.2	1	0.8535	18.12	17.65	RIAEETSIR	FP
828	2	23	6.1	1	0	18.12	5.02	RQGSGGR	FP
832	3	16	22	1	0.3941	18.12	15.96	KKTTSIGLTNNR	FP
832	2	19	13	1	0.2251	18.12	15.03	DDLDAANR	FP
834	1	10	78	1	0.0005	18.12	27.2	ICGLSVLYR	FP
835	1	19	8	1	0.6175	18.83	20.09	ELAEKMM	FP
838	3	17	17	1	0.0186	18.29	24.34	NKAQIIAEFDK	FP
839	3	20	7.3	1	0.0058	18.45	25.59	LEPSGPAPPEDMLQQLHSAAK	FP
840	2	18	15	1	0.0031	18.2	10.5	KCDSFHPSCK	FP
840	3	10	81	1	0.0005	18.2	8.99	DSSNKSCSSKWSANPK	FP
842	2	18	14	1	0	18.76	7.27	DATAPSSRSR	FP
842	3	16	18	1	0	18.76	5.03	NREPSSSSSSYSRK	FP
843	1	16	12	1	0.6844	18.29	17.26	SLDFK	FP
846	3	14	29	1	0.0231	19.24	25.08	FLSSEEDLSLKKR	FP
848	1	9	130	1	0.0342	18.76	24.19	DCGVKAALLR	FP
850	1	27	1.3	1	0.6663	18.83	17.74	ELSPLHR	FP
851	2	17	26	1	0.0014	18.61	10.25	LTDSPR	FP
852	1	7	270	1	0.0063	18.46	11.38	ARRLSR	FP
855	1	9	96	1	0.0006	18.53	9.54	LKNAPTR	FP
856	1	14	42	1	0.4319	18.53	16.54	WDGTIGKR	FP
858	3	22	5.1	1	0.0039	18.76	11.25	LSSIQTQSSCDRSR	FP
858	2	23	4.9	1	0	18.76	5.46	DSPSRSRSR	FP
859	3	12	38	1	0	18.83	34.1	TLRAVSEDLAAMEETLNKVK	FP
860	1	11	110	1	0.0002	19	8.97	EADDAAR	FP
862	3	12	50	1	0.0231	19.24	25.08	FLSSEEDLSLKKR	FP
864	3	9	75	1	0.1059	19.24	23.36	VGDIDHLKTQCNGCKSHNILR	FP
866	2	23	5.9	1	0.0001	18.76	8.23	DSEPSR	FP
866	3	23	4.5	1	0	18.76	5.18	QGCAKDAADR	FP
870	3	25	2.5	1	0.0102	18.84	25.46	LARLTLQPSVR	FP
871	2	24	3.7	1	0.4392	18.84	16.88	RYEGVTMAK	FP
871	3	11	62	1	0	18.84	5.2	RGRAEPSTRGGPSTR	FP
872	3	19	11	1	0.1057	18.84	22.96	LYQDVGLTVGNR	FP
872	2	20	10	1	0	18.84	30.76	GDIIFLGR	FP
874	3	13	37	1	0.0032	18.92	11.25	LSSIQTQSSCDRSR	FP
874	2	30	1	1	0	18.92	5.46	DSPSRSRSR	FP
875	1	14	56	1	0	19	7.76	VVGNKTK	FP
879	2	26	2.1	1	0	19.24	5.22	SHPPGQQGAR	FP
880	3	16	22	1	0	19	6.3	SHPDYSSSRSR	FP
883	1	6	300	1	0	19.59	4.42	AAGSRSPR	FP
884	3	26	2.2	1	0.8748	18.76	19.16	SRDVSITVR	FP
884	2	29	1.4	1	0.0001	18.76	8.23	DSEPSR	FP
886	1	26	2.2	1	0.2646	19.25	16.41	MIISR	FP
887	1	8	200	1	0	19.08	6.47	SGPGK	FP
888	3	13	45	1	0.3478	19.25	21.63	KKIRGLSSFK	FP
888	2	20	11	1	0.0001	19.25	8.89	RKGRMK	FP
891	2	23	5.3	1	0.3362	19.25	21.69	DSLAAAVVSSK	FP
891	3	15	24	1	0.0301	19.25	24.81	EEESTFSEQIKIK	FP
898	1	5	410	1	0.2805	19.59	22.33	VLGPLDGM	FP
899	1	24	3.2	1	0.5028	19.42	17.72	VFIQD	FP
900	1	9	80	1	0	19.51	6.48	KHKKVK	FP
902	1	7	250	1	0	19.59	6.5	SGGPK	FP
903	2	20	8.2	1	0.0055	19.75	26.93	GGLLPCAGPSAAAPPLK	FP
903	3	14	28	1	0	19.75	35.16	KAGLAWAALVHRCYNLRDPK	FP
907	3	21	5.7	1	0	19.92	37.04	ALAKEILAVWLQKR	FP
908	1	22	6.4	1	0.5644	19.74	18.28	LKQAQAYLR	FP
910	3	11	50	1	0	19.92	37.41	INQELWLDQAFRSCLASHK	FP
911	1	23	3.3	1	0.0802	19.67	15.21	KAFPPYK	FP
914	1	14	28	1	0.0001	19.67	9.61	FKESEK	FP
915	2	19	10	1	0.5568	19.75	21.24	QTEAVVSSLIKKKK	FP
915	3	8	110	1	0	19.75	38.16	LIHVLQPVVKRFHRLAAPSR	FP
916	1	16	22	1	0.0022	19.75	11.77	SCETAAVTK	FP
918	2	21	7.1	1	0.5855	19.38	20.76	KPDILKGDLKHEK	FP
918	3	13	30	1	0	19.38	38.48	CKNIHTNPVPGGDWILTGIDM	FP
920	3	22	5	1	0	20.34	4.78	KRTHDTDRR	FP
922	3	15	23	1	0.2067	19.92	16.72	LRKSPVGGLNASAESR	FP
923	1	10	92	1	0.0002	20.05	10.37	TLGENPASSSK	FP
924	2	29	1	1	0.1339	19.93	16.11	DEPAKSVEKKATLK	FP
924	3	20	5.9	1	0	19.93	34.97	LPLPHVIVDKTAISYSNKYR	FP
926	1	15	25	1	0	20	7.31	KKGSRGSM	FP
928	1	16	17	1	0.0003	19.67	10.21	FSTREK	FP
930	1	9	190	1	0	20.09	6.5	SGGPK	FP
931	1	17	28	1	0	20.09	6.6	EDKNQR	FP
934	3	17	16	1	0.0304	20.66	15.11	AARVDLGAAPGAGEPGPR	FP
936	3	28	1.5	1	0.0156	20.34	26.57	RRPLLPFKR	FP
938	1	9	92	1	0.719	20.65	19.74	FLNLDSSK	FP
940	1	21	5.6	1	0.0439	20.27	15.11	FKMKVK	FP
942	2	13	34	1	0	20.76	8.29	AVEEDEAEPAPAKQK	FP
942	3	16	15	1	0	20.76	36.43	LNYVKPKLDNAFTVTKLVKAR	FP
943	1	22	4	1	0.0528	20.34	15.39	FRAMAEK	FP
944	1	18	11	1	0.0132	20.1	13.71	FTVSEK	FP
951	3	17	16	1	0.0039	20.66	28.15	IKIYFNSRKYSIK	FP
952	3	17	18	1	0.7942	21.18	21.84	DLYSPIYGKK	FP
952	2	25	4	1	0.0001	21.18	10.47	KLGSDAAK	FP
954	2	13	39	1	0	20.59	5.93	RAPGRATGRR	FP
954	3	11	60	1	0	20.59	3.19	SGRNSGRGSSHVSAKR	FP
955	3	11	64	1	0.8105	20.85	21.46	QLLLCAQHRPR	FP
955	2	9	150	1	0	20.85	5.9	ETNKSSPK	FP
956	2	9	80	1	0.0011	20.52	12.02	VHELGRQR	FP
956	3	11	55	1	0	20.52	6.29	RGPGPATPEPRSNR	FP
958	1	12	82	1	0.0102	20.67	27.3	KIFLIR	FP
959	1	23	6.9	1	0.0003	20.67	11.24	ACLAKR	FP
960	2	18	12	1	0.0178	20.66	14.57	LAIQAKAR	FP
960	3	11	65	1	0.0001	20.66	10.23	SKSLGSGGVNKGGR	FP
966	3	20	7.8	1	0.678	21.18	20.12	SHLSVLGSTKR	FP
966	2	24	3.8	1	0.0001	21.18	10.47	KLGSDAAK	FP
967	1	3	530	1	0	20.86	6.89	EGPSGHGNSMSGK	FP
968	3	19	11	1	0.0518	20.85	25.84	FDIVLTGSRR	FP
968	2	11	80	1	0	20.85	5.08	RQGGDDK	FP
970	2	13	37	1	0.0826	21.1	16.67	RRKDAQPVWHTR	FP
970	3	8	120	1	0	21.1	33.09	SPVGSRLRSATYILLNPAKGPK	FP
971	2	25	3.5	1	0.7588	21.46	22.24	GLISSLPR	FP
971	3	21	6.5	1	0.0002	21.46	11.77	LDAISSNKSNSK	FP
972	1	10	95	1	0.6175	21.24	19.98	QILRTASAMK	FP
974	1	9	110	1	0.7831	21.54	22.24	GLISSLPR	FP
975	1	11	110	1	0.0959	21.46	17.22	SLSLPR	FP
976	3	12	38	1	0.1174	21.03	25.02	TRLVDLDDPDNSTDLCSSASCK	FP
976	2	16	22	1	0.0018	21.03	29.17	GGTKLLRGTGLIAGEK	FP
978	3	18	16	1	0.0032	21.12	28.8	LDRSEFLKLR	FP
979	1	6	270	1	0.0026	21.11	13.29	RPSLDR	FP
980	1	12	65	1	0	21.61	6.34	AAGPR	FP
982	3	7	130	1	0.0526	21.18	16.23	LAPKNTQIGNQRTQLSK	FP
983	1	22	6.6	1	0.0013	21.84	13.48	VSLPR	FP
984	2	22	4.4	1	0.077	21.31	25.83	TDIFFGK	FP
984	3	15	24	1	0	21.31	10.31	ARGAGPENARIK	FP
986	2	23	6	1	0.7588	21.46	22.24	GLISSLPR	FP
986	3	16	19	1	0.0002	21.46	11.77	LDAISSNKSNSK	FP
990	1	7	190	1	0.7831	21.54	22.24	GLISSLPR	FP
991	1	13	65	1	0.0004	21.46	12.12	KASLPR	FP
994	1	10	110	1	0.0055	21.25	14.07	NGKLSVK	FP
995	2	14	26	1	0.1935	21.39	24.7	LGTLVTSSEDKHVAMEK	FP
995	3	12	34	1	0.0024	21.39	29.32	LLLAQEVSSKPAALDLASKGQANRRK	FP
996	2	13	43	1	0.0571	21.39	16.52	VVEGDAFK	FP
996	3	7	150	1	0	21.39	6.44	GPPPSGPSAAASSGR	FP
998	1	10	100	1	0	21.61	6.34	AAGPR	FP
999	1	18	14	1	0.0013	21.84	13.48	VSLPR	FP
1000	2	15	18	1	0.0041	21.46	14.03	GLDTEYK	FP
1000	3	16	18	1	0.0001	21.46	10.78	QSLKKTSRYK	FP
1002	2	22	6.1	1	0.5619	20.77	22.24	GLISSLPR	FP
1002	3	15	25	1	0.0006	20.77	11.77	LDAISSNKSNSK	FP
1006	1	8	160	1	0.6168	20.95	22.21	CTCVRFI	FP
1007	1	16	36	1	0.0003	21.61	12.12	KASLPR	FP
1008	1	26	3	1	0.9299	21.98	22.2	EIILR	FP
1010	1	8	190	1	0.0022	21.25	13.29	RPSLDR	FP
1011	3	28	1.5	1	0.0236	21.62	27.45	RRATLLFDK	FP
1011	2	30	1.4	1	0	21.62	6.81	RKAASGR	FP
1012	1	14	42	1	0.2035	21.4	18.16	GRGIL	FP
1014	2	28	0.88	1	0.7315	21.76	22.63	HLLAEIR	FP
1014	3	26	2.2	1	0.2611	21.76	24.62	HLLISNKKGIR	FP
1015	2	18	17	1	0.2957	21.76	19.1	FVQYMTR	FP
1015	3	16	19	1	0.0228	21.76	27.62	GYKVDGVLLEPAR	FP
1018	1	14	52	1	0.5054	21.91	23.6	MRLLAVK	FP
1020	2	24	4.3	1	0.8045	21.61	22.24	GLISSLPR	FP
1020	3	20	8.7	1	0.0002	21.61	11.77	LDAISSNKSNSK	FP
1022	3	12	46	1	0	22.18	34.21	GTSGTDCGLESKHLFIGLR	FP
1023	2	28	1.6	1	0.5742	22.29	20.86	KTLLGQVK	FP
1023	3	39	0.1	1	0.1814	22.29	18.89	QEEVKRLQIGK	FP
1024	1	10	99	1	0.0538	21.68	16.75	CPVLPASR	FP
1030	3	15	23	1	0.3129	22.06	24.62	HLLISNKKGIR	FP
1030	2	12	39	1	0.0001	22.06	11.58	HLERAAR	FP
1031	1	4	380	1	0.0111	22.06	15.52	TKLPVK	FP
1032	1	6	270	1	0.0074	21.25	14.33	VEAELGK	FP
1035	2	19	14	1	0.7247	22.51	21.62	EATVVVVR	FP
1035	3	16	23	1	0.2213	22.51	19.4	EPNNNSDIYIK	FP
1036	3	17	15	1	0.118	21.38	25.37	EATDSTIIEIR	FP
1038	2	24	4.6	1	0.9671	22.13	22.24	GLISSLPR	FP
1038	3	21	6.4	1	0.2572	22.13	25.01	GDLGSAGPLGLPGR	FP
1039	1	16	19	1	0.5093	22.21	20.54	LYRMLR	FP
1040	2	19	16	1	0	22.29	4.62	KKEAQRK	FP
1040	3	14	33	1	0	22.29	8.05	NNEAPENMNGNK	FP
1042	3	12	45	1	0	22.52	40.54	LNQLSMALLTMFK	FP
1046	1	5	360	1	0.8845	22.37	22	VSLSLVK	FP
1047	3	21	7.6	1	0.3425	22.21	24.62	HLLISNKKGIR	FP
1048	3	16	18	1	0.1438	22.84	26.58	QASGPSVPLGLEGLASPSAPR	FP
1050	2	28	1.3	1	0.7247	22.51	21.62	EATVVVVR	FP
1050	3	14	35	1	0.2213	22.51	19.4	EPNNNSDIYIK	FP
1051	3	13	44	1	0	22.37	35.65	SPPVLVLLRVR	FP
1052	1	25	4.2	1	0.8095	21.98	22.59	NVINMLK	FP
1054	3	25	2.9	1	0.4939	22.92	24.66	SFYEDIQKLGK	FP
1054	2	19	15	1	0.4159	22.92	20.86	KTLLGQVK	FP
1055	3	20	8.6	1	0.0293	22.44	16.86	NNVTAASPPLQR	FP
1055	2	19	16	1	0.008	22.44	15.61	DLPDMQK	FP
1056	2	18	12	1	0.5243	22.53	20.92	KIAVEERSAVSRIK	FP
1056	3	5	190	1	0.0676	22.53	27.21	GGVKAQYVFKPEHPPGSQDVLK	FP
1059	3	10	83	1	0	23.17	2.87	SASKRDATAKASQEQK	FP
1062	3	25	2.6	1	0.1438	22.84	26.58	QASGPSVPLGLEGLASPSAPR	FP
1063	1	3	480	1	0.0001	22.92	12.73	SPLPGSAK	FP
1064	2	10	82	1	0.4475	22.7	24.63	IAQLVSQIVNKK	FP
1064	3	11	49	1	0	22.7	36.43	VPGEAAAPDAQGDLLLWYK	FP
1066	2	12	61	1	0.0001	22.76	12.03	LTHEVRPNR	FP
1066	3	11	58	1	0	22.76	11.26	EYCVSGTPSQGPAAPSK	FP
1068	1	4	290	1	0	22.77	10.05	KKSAM	FP
1070	1	17	16	1	0.1805	23.07	26.49	QALLMSAM	FP
1071	3	8	110	1	0.945	23.34	23.17	RGTVPINCLQAYDDSDK	FP
1072	3	12	60	1	0.3011	22.92	20.3	LLGATSSLGANEAK	FP
1072	2	15	33	1	0.0003	22.92	13.51	SGLEPGATR	FP
1074	3	13	40	1	0.1227	23.17	27.11	RKLHTLPQLCEVNR	FP
1078	2	11	84	1	0.7589	23.01	22.24	GLISSLPR	FP
1079	2	31	0.7	1	0.964	22.69	22.81	KLMDQIEKKITK	FP
1079	3	12	47	1	0	22.69	36.98	EMLVRLDEKTLYGKDGAFK	FP
1082	3	22	4.3	1	0.2433	23.6	26.58	QASGPSVPLGLEGLASPSAPR	FP
1083	1	22	7.5	1	0.0004	23.09	13.8	YEDHLR	FP
1084	3	8	150	1	0.9277	23.1	23.33	RESLEDPLYK	FP
1084	2	5	340	1	0.0519	23.1	18.13	QTVRISM	FP
1086	3	21	7.3	1	0.5825	23.27	24.66	SFYEDIQKLGK	FP
1086	2	19	12	1	0.0339	23.27	17.84	KVEAITVK	FP
1087	3	8	98	1	0.0057	23.34	30.54	EGVVTLRDDSIKLQPAR	FP
1088	2	17	17	1	0.0362	23.1	17.74	VTVFSSPR	FP
1088	3	23	4.1	1	0.0098	23.1	16.44	QETAPLDVPNEK	FP
1091	2	12	79	1	0.7589	23.01	22.24	GLISSLPR	FP
1091	3	12	53	1	0.6135	23.01	21.73	YFPLCATGAAPR	FP
1092	1	28	2.1	1	0.2898	23.27	20.58	KKAMILK	FP
1094	3	19	9.6	1	0.0001	23.6	34.21	GTSGTDCGLESKHLFIGLR	FP
1096	2	11	69	1	0.1486	23.35	19.68	YSSSLSFDR	FP
1096	3	11	61	1	0	23.35	7.93	SHRRPCTTRVPAGR	FP
1098	1	10	95	1	0	23.44	5.78	SKQTAASRR	FP
1099	3	19	9.6	1	0.0109	23.44	30.04	SCSEIDYLHLRLKRDR	FP
1100	2	13	36	1	0	23.44	11.68	VSCGNDSWGGR	FP
1100	3	9	100	1	0	23.44	11.05	LSSCRVKAGEPEETAK	FP
1103	3	11	78	1	0.6265	23.44	22.2	GYLAAEHLATGTK	FP
1103	2	17	25	1	0	23.44	5.47	QTRATQGK	FP
1104	2	18	14	1	0	23.84	12.88	ESVGFGNRKDNK	FP
1104	3	13	37	1	0	23.84	36.03	LLDLKGHGQEFMNVGPLR	FP
1106	1	18	23	1	0.007	23.98	17.03	LGRVAAMK	FP
1107	3	16	19	1	0.0001	23.69	34.09	DPEVAGRLTGIVNYIR	FP
1108	3	18	16	1	0.3317	23.91	21.45	KLVTSTVTPPVK	FP
1108	2	17	20	1	0	23.91	4.97	SGDNNDPK	FP
1110	3	15	23	1	0.2229	24.17	27.28	LNDILDDNDEGASVAGGM	FP
1110	2	18	14	1	0.0438	24.17	19.02	IKEISSLREK	FP
1111	1	14	26	1	0	24.07	12.45	SSTKEPVYR	FP
1114	1	21	5.3	1	0	23.99	12.18	FEEETR	FP
1115	1	16	17	1	0	23.99	10.36	EYETR	FP
1116	1	13	40	1	0.0051	23.76	16.53	CSLEATCVR	FP
1119	3	18	11	1	0.0053	23.84	31.11	DASGLLGKLTEQLEK	FP
1119	2	20	7.9	1	0	23.84	9	FKESERDR	FP
1120	3	12	47	1	0.0554	23.84	28.76	RELSHHIPPHFVPAR	FP
1120	2	15	26	1	0	23.84	10.9	KPKEKTLPGAK	FP
1122	3	17	14	1	0	23.84	39.08	EKLYYLAKVIAVTMK	FP
1123	1	16	35	1	0.007	23.98	17.03	LGRVAAMK	FP
1126	1	14	27	1	0.0008	24.07	32.95	CCIIEVIFK	FP
1127	2	16	20	1	0.0002	24.17	14.3	MKEVDVPEEK	FP
1127	3	13	41	1	0	24.17	4.12	SIAGCESKKCSTCKCEK	FP
1128	2	11	55	1	0	24.18	46.31	HPLVISNLILVEAPIRVR	FP
1128	3	13	22	1	0	24.18	46.22	QEHVGLLLPTLGHKNKSEIDAGYLLLAK	FP
1131	2	18	19	1	0	24.26	9.7	DNKAQGVR	FP
1131	3	15	31	1	0	24.26	10.46	GSITSANSSTRPR	FP
1132	1	3	500	1	0.0001	24.09	13.44	GPSFPRPR	FP
1134	3	8	110	1	0	24.19	1.37	VHNCQGRDEAKGERK	FP
1138	2	15	26	1	0.0012	24.27	32.82	TDTSGPEWFSIAV	FP
1138	3	12	38	1	0	24.27	42.43	KRQYMKVGAFTLCLILTK	FP
1139	1	12	59	1	0.6308	24.73	25.96	EGFLKTAIK	FP
1140	2	14	43	1	0.4967	24.01	25.73	INESGLGSILK	FP
1140	3	17	16	1	0.4899	24.01	25.76	NHSAGPFVYYGGGLQK	FP
1142	1	14	40	1	0.0023	24.9	16.99	QTRAVIYKR	FP
1143	1	19	8.1	1	0.1466	24.74	21.05	LEQLLHK	FP
1144	3	25	2.5	1	0.0706	24.64	20.03	RTVIVAQRPER	FP
1144	2	26	1.6	1	0.0001	24.64	14.42	IAEPINPK	FP
1146	3	13	41	1	0.3118	24.82	22.26	ITKGFTAACAPELKEK	FP
1147	1	9	91	1	0.0509	24.83	19.84	VVKTPDIIGK	FP
1148	1	5	260	1	0.3344	25.06	22.61	CISFLR	FP
1151	1	19	9.7	1	0.0017	24.51	16.37	SEMVYK	FP
1154	3	17	14	1	0.0108	24.75	18.19	KSLPEADDGAGGGLSGGVGR	FP
1155	1	14	35	1	0	24.58	9.91	SVRSVAQRSK	FP
1156	3	17	17	1	0.0259	24.35	30.1	LPVQTLGGSRPELLGR	FP
1156	2	21	8	1	0	24.35	3.53	SRKPSPSRSK	FP
1158	1	13	53	1	0.0011	24.9	33.47	ERFFFYVK	FP
1159	1	20	12	1	0.2714	24.97	27.77	LADLILTK	FP
1160	1	4	640	1	0	24.67	11.87	GGIAK	FP
1162	3	14	32	1	0.6032	24.75	23.43	APSSTSRLSDLLTK	FP
1162	2	16	22	1	0.4088	24.75	22.65	AGMTLSEFK	FP
1163	2	11	80	1	0.0003	24.82	34.43	GLDFMFHLR	FP
1163	3	16	22	1	0	24.82	3.93	CRSPQTDARQTRQR	FP
1166	3	9	84	1	0.0001	24.35	14.25	FAERIEEESDTDKTK	FP
1170	3	23	4.5	1	0	25.39	14.11	LNETSGIKSKVNK	FP
1171	3	13	35	1	0	25.55	38.91	RCIETLTPYTFFAMK	FP
1172	2	13	44	1	0.2307	24.51	27.57	VSCWAEAILCK	FP
1172	3	12	47	1	0	24.51	0.12	SQGGGDGESGPPGESSDRR	FP
1175	1	12	89	1	0	25.3	12.98	IGSVATR	FP
1176	1	18	20	1	0	25.31	13.56	FPVGR	FP
1179	3	14	31	1	0.002	25.06	33.2	INIILSGNIVTCGR	FP
1179	2	14	31	1	0	25.06	13.32	VPPLDKTGR	FP
1180	1	10	100	1	0	25.28	11.97	CGLREAPDK	FP
1182	1	11	54	1	0.0816	25.15	20.71	LQGLRASLGR	FP
1183	1	14	41	1	0	25.14	7.55	LKGPSGK	FP
1186	3	15	27	1	0.0005	25.39	16.28	TQNAKAVADQTLR	FP
1187	3	12	46	1	0.8926	25.55	25.21	MGMCPGASYGLQFSDEK	FP
1188	1	10	49	1	0	25.23	12.83	EYSAVK	FP
1190	1	7	280	1	0	25.16	9.91	GPAQSASVK	FP
1191	1	18	22	1	0	25.31	9.87	RSVGR	FP
1195	3	15	22	1	0.0079	25.4	32.32	GELKESTINIVATPSLNK	FP
1195	2	15	28	1	0.0026	25.4	17.6	CMYEGSDALSAK	FP
1198	3	20	8.1	1	0.1751	26.12	22.67	VVRGMAVEGEELK	FP
1200	1	18	18	1	0	25.88	11.1	KFRPR	FP
1204	1	10	120	1	0	25.57	5.18	GGGEAKQTK	FP
1206	1	14	52	1	0	25.64	13.56	FPVGR	FP
1207	1	13	57	1	0.0001	25.48	14.78	QIEEEGIK	FP
1208	1	13	49	1	0.2275	25.89	22.82	LSMEAIEVK	FP
1210	1	12	43	1	0	26.49	6.64	GGGARASC	FP
1211	2	15	34	1	0	25.96	3.39	QASAGRSSK	FP
1211	3	16	18	1	0	25.96	4.9	RRRGQSDPHAR	FP
1214	3	20	8.6	1	0.1751	26.12	22.67	VVRGMAVEGEELK	FP
1216	1	9	70	1	0	26.11	11.58	RTISHK	FP
1218	3	27	1.3	1	0.0001	26.11	36.3	LPTEEYGAFMAPNALLGR	FP
1219	2	14	30	1	0	26.39	12.5	CDNNFEK	FP
1220	1	25	5.2	1	0	26.19	4.69	NGRGGSR	FP
1223	2	14	43	1	0.1776	25.97	22.54	GAGLLSTVR	FP
1223	3	8	120	1	0	25.97	13.31	ESGKGPAGAAGALPK	FP
1224	2	14	24	1	0	26.2	10.4	KPHGIK	FP
1224	3	16	20	1	0	26.2	14.49	DEDQLDER	FP
1226	1	12	40	1	0.0154	26.49	20.26	DAGLFR	FP
1227	2	10	93	1	0.7868	26.04	25.35	EESGWSGNLLSNR	FP
1227	3	16	16	1	0.0611	26.04	21.26	GGCRAGQCEDCLQDDLVYPK	FP
1228	1	17	17	1	0.0002	26.13	16.41	QADEALVPR	FP
1231	3	16	20	1	0.4755	26.39	28.2	YRVTPLMRMMPKR	FP
1232	1	15	44	1	0	26.12	6.5	SGGPK	FP
1236	1	9	70	1	0.004	26.3	18.86	GHIVEM	FP
1238	2	18	13	1	0.0354	26.49	31.93	KCIDLLSKYFK	FP
1238	3	7	140	1	0	26.49	38.7	SDKPGLVKLDIYSIGFAGR	FP
1240	2	11	66	1	0.5295	26.3	24.71	KLVLTMADDACK	FP
1240	3	7	150	1	0	26.3	8.9	GGRLGRPPGRSRPPPPPGR	FP
1243	1	7	150	1	0.954	26.3	26.15	CPVLRGIIK	FP
1246	3	20	8.9	1	0.0001	26.74	16.65	AKKESSLAQLTR	FP
1246	2	28	1.7	1	0	26.74	8.64	YYTSSNR	FP
1247	1	7	130	1	0	26.5	14.34	LVSNPVR	FP
1248	3	20	9.3	1	0.4498	26.49	24.57	KLVVPVATVPNK	FP
1248	2	15	34	1	0.0056	26.49	19.34	AVSLDIPK	FP
1250	3	16	18	1	0.0459	26.58	31.74	LVVKQLYQLQNTLRGNK	FP
1255	2	39	0.077	1	0.3319	27.83	25.36	LLLEKPLK	FP
1255	3	23	4.6	1	0.0765	27.83	32.4	CDLRGPLLLCATR	FP
1256	1	20	12	1	0.0038	26.9	19.42	ILGLAK	FP
1259	1	33	0.44	1	0	27.38	13.55	KMHIAK	FP
1260	1	22	4.5	1	0.5582	26.83	25.34	LLGLLRR	FP
1263	2	11	55	1	0	26.83	12.83	RAPIPK	FP
1263	3	20	10	1	0	26.83	9.37	CFSNHQQR	FP
1264	1	27	4	1	0	26.83	11.23	GKIAK	FP
1266	2	23	6.5	1	0.0407	26.9	21.67	VWAELAAK	FP
1266	3	26	2.6	1	0.0032	26.9	34.66	EYAVWIGRLVK	FP
1267	1	17	25	1	0	26.82	7.08	DGSAGPAGQK	FP
1268	3	15	26	1	0.5235	26.91	25.29	LPKGGLSATKKLLK	FP
1268	2	26	1.9	1	0.0004	26.91	17.64	LLKPIKEK	FP
1270	3	24	3.7	1	0.0043	27.83	20.45	LILQQMQRGESK	FP
1271	1	20	10	1	0	26.58	14.74	SVPIAK	FP
1274	1	19	8.4	1	0.0678	26.68	31.39	EPLLQLIK	FP
1275	1	28	1.2	1	0	27.38	13.55	KMHIAK	FP
1276	1	18	11	1	0.5169	26.99	25.34	LLGLLRR	FP
1278	3	14	32	1	0.9793	26.99	27.06	LLRAEYGHLLHRQR	FP
1278	2	22	5.5	1	0	26.99	12.27	GKGCVLPGGSDGK	FP
1279	2	13	46	1	0.0004	26.83	17.59	ELKVKMER	FP
1279	3	14	36	1	0	26.83	10.82	EEETPASTYGPGRR	FP
1280	3	13	37	1	0.0109	26.77	20.22	LYSSYNFAK	FP
1280	2	19	14	1	0	26.77	14.09	DPIGTAR	FP
1283	3	20	7.6	1	0.0879	27.32	22.96	LYQDVGLTVGNR	FP
1283	2	25	3.2	1	0	27.32	10.94	KEESRIK	FP
1284	3	13	36	1	0.0001	27.57	38.04	LNIADKSILGALPCSMLKK	FP
1286	3	23	4.2	1	0.0043	27.83	20.45	LILQQMQRGESK	FP
1288	1	17	20	1	0.0031	27.06	19.42	ILGLAK	FP
1291	1	31	0.74	1	0	27.38	13.55	KMHIAK	FP
1294	1	5	210	1	0	27.48	16	PSLPVCR	FP
1296	2	4	160	1	0	27.49	54.65	EQGRTGDWLRLLFGDGVLPGPVLPLSWSVR	FP
1296	3	11	16	1	0	27.49	63.42	SYPLDRELIYSLFLDLFKIYEDDDREFEWVGIVPLTNQSLK	FP
1298	2	19	11	1	0.106	27.83	32	ILLVEVIR	FP
1298	3	20	7.6	1	0	27.83	13.8	VPEAGQPRVVRPQ	FP
1303	3	8	110	1	0.0095	27.67	34.45	VPRHGPYWHPCLALLCR	FP
1303	2	14	42	1	0	27.67	9.52	RSGISGPQKSPTK	FP
1304	1	20	11	1	0	27.06	12.87	APDLAK	FP
1306	3	15	30	1	0.465	28.34	26.48	NEQIGEELKLSVK	FP
1307	1	16	27	1	0.0019	28.24	20.17	ELGGIVR	FP
1308	1	13	48	1	0	28.33	14.97	EPYGRIR	FP
1310	1	13	61	1	0.0002	27.85	18.02	GHSCVFVGGK	FP
1311	1	17	29	1	0	28.33	9.53	KTGVPK	FP
1312	1	17	31	1	0	28.15	6.65	RGGGR	FP
1314	3	19	9.9	1	0.0202	27.76	33.8	IRPIVVHGEIFG	FP
1314	2	21	8.1	1	0	27.76	10.76	MKKIQDK	FP
1315	3	16	18	1	0.0009	27.91	36.7	NFANYASELDFLMQR	FP
1315	2	8	110	1	0.0001	27.91	17.63	LDSDSYSLRR	FP
1316	3	19	9.1	1	0	27.91	39.08	EKLYYLAKVIAVTMK	FP
1318	3	17	14	1	0.9564	28.51	28.65	AKIKELALTAPTTKIHTR	FP
1320	2	27	1.3	1	0.0007	28	19.18	LNLLKPKK	FP
1320	3	23	4.6	1	0	28	11.31	KGAHGKVGQLGPPGK	FP
1322	3	22	5	1	0	28.34	13.65	GGPSGEEELEEGPEA	FP
1323	1	20	12	1	0.0019	28.24	20.17	ELGGIVR	FP
1324	1	9	120	1	0.1917	28.33	25.01	EVKVFLR	FP
1326	1	14	41	1	0.4873	28	29.77	KVVYLVLR	FP
1327	1	30	1.2	1	0.0562	28.16	23.28	EGLFVPK	FP
1328	2	15	25	1	0.6738	28.09	27.02	GEELEVKFENSIEHK	FP
1328	3	10	53	1	0.1942	28.09	24.79	ANPGDINPTCQPPLANPDSMETLER	FP
1330	2	17	15	1	0.0217	28.51	22.62	KLSAFLTQKHR	FP
1330	3	9	100	1	0	28.51	16.41	SIVKNNQQNQFKKVSTK	FP
1332	1	21	7	1	0.028	28.25	22.62	LALASGALR	FP
1335	3	19	10	1	0.1152	28.34	24.32	EQSLSQANGLDVVK	FP
1338	2	13	36	1	0.2118	28.43	25.25	AFDLAAARAHSECFER	FP
1338	3	8	80	1	0.0021	28.43	36.58	RDAAIAVCNKGKMAMVAGGNYSMISM	FP
1340	2	10	62	1	0	28.43	17.34	DLWGNSCK	FP
1340	3	17	18	1	0	28.43	13.96	VEVIGESDTNGHK	FP
1342	1	16	38	1	0	28.52	6.5	SGGPK	FP
1343	3	17	14	1	0.0001	28.51	18.09	VVLSPVETQTAATNGQDCR	FP
1344	2	4	260	1	0	28.53	7.36	IQKACCR	FP
1344	3	14	32	1	0	28.53	4.93	KTVKSSNEKSK	FP
1347	3	14	33	1	0.0816	29.2	24.75	PKTRNLLSEDWK	FP
1348	2	22	4.5	1	0.2291	28.62	25.56	LLLLCHGAK	FP
1348	3	14	31	1	0	28.62	11.23	KAKTGPEGPGAAELK	FP
1350	3	14	24	1	0.007	29.02	22.07	ARPQLNLVTTGDMDSDSSNGDANSVK	FP
1350	2	16	18	1	0	29.02	7.04	ECESCRYPKEGTHTR	FP
1351	3	10	73	1	0.0094	29.03	22.34	QSMADALSGAPSSGNNAERVLR	FP
1351	2	11	70	1	0	29.03	12.64	QEEDRAQALAQTK	FP
1352	3	19	11	1	0.0006	28.7	19.76	RPLPLEKAPRPR	FP
1354	3	21	5.2	1	0.6753	29.29	30.36	FKKGDSLQSESLMEVGLKSK	FP
1354	2	12	50	1	0	29.29	14.76	GCGADQGAMNRAGLR	FP
1355	1	18	14	1	0.1024	29.2	25.03	LLYDVIR	FP
1356	2	11	53	1	0.0049	29.38	36.8	YWTVEKARLVSSEVVCTLK	FP
1356	3	8	73	1	0	29.38	51.51	FITRTSAFSLIPGRIIDIGRDDSANLELVM	FP
1359	1	16	24	1	0	29.38	17.42	CIGNICVNR	FP
1362	3	20	8.7	1	0.0002	29.2	19.61	RPVKIDFGSKPDK	FP
1363	2	8	120	1	0.0411	29.03	34.33	MGAILYGVQGAYLK	FP
1363	3	25	2.3	1	0	29.03	11.24	QDSSLMEKASQGESKCEDPR	FP
1366	2	11	52	1	0.0119	29.39	35.98	WTLSQCMIERAKDINFDR	FP
1366	3	7	110	1	0	29.39	51.76	STRFVHEEVTVQTARVFLHLKNQFLVLK	FP
1367	1	17	18	1	0	29.03	7.19	SPASTRPR	FP
1368	1	18	13	1	0.0006	28.78	19.85	LLTNVYR	FP
1370	2	12	42	1	0.3875	29.36	31.58	PFFAGQSGIGPRHVWRK	FP
1370	3	11	43	1	0.0069	29.36	36.46	QGVPAAGVGVGVGMAVAAGGGGAGAALLGGALSYK	FP
1371	3	22	4.5	1	0.0001	29.12	18.45	LSEEDSSENQEAIDFDKQR	FP
1371	2	7	170	1	0	29.12	15.63	LEEKLRKYSGDR	FP
1372	1	12	79	1	0	29.12	14.82	GVAIS	FP
1374	3	19	11	1	0.0008	29.21	20.51	APTILRGVNEADK	FP
1374	2	5	220	1	0	29.21	4.3	RSNSRSSK	FP
1376	3	17	17	1	0.2139	29.21	32.4	CDLRGPLLLCATR	FP
1379	3	10	59	1	0.6135	29.48	28.19	IQIEARTAEDATGVLEAQAKELNAK	FP
1379	2	14	29	1	0.0001	29.48	19.46	HQTLQSLICCSKGCEK	FP
1380	2	15	26	1	0	29.3	5.82	ATNTQSR	FP
1380	3	16	19	1	0	29.3	15.44	GSKSGFSEIKK	FP
1382	2	14	31	1	0.0046	29.36	22.05	CDILFTEESSCGHTSQGK	FP
1382	3	14	19	1	0.0007	29.36	20.56	GMMGSPGPAGPPGPPGQPGPLSCVLQPSGKR	FP
1383	2	22	5.2	1	0.0135	29.39	23.04	SSVEFSAKFARR	FP
1383	3	13	34	1	0.0017	29.39	37.75	AEREQLTKLNWFEWAR	FP
1384	3	9	57	1	0.0699	29.66	34.36	HGPKPFSYSKIRSIIGGASWTAPHSGPLQPR	FP
1384	2	9	80	1	0	29.66	45.55	SMVLVLHHWQGEIILEGCR	FP
1386	1	2	760	1	0	29.49	6.51	AAAGR	FP
1388	2	9	110	1	0.2307	29.94	26.89	FSVLGQSKMM	FP
1388	3	15	25	1	0	29.94	13.43	YPSCPDCRVVPAPAGCG	FP
1391	3	13	25	1	0	29.75	45.06	SLFDEPSGLNCKMIHLCLEELPVR	FP
1394	3	14	34	1	0.0547	29.5	24.58	SFQDPLFRR	FP
1394	2	12	54	1	0	29.5	5.66	GKEEGEK	FP
1395	2	9	87	1	0.3908	29.94	27.75	SIARRMARVDVEMMK	FP
1395	3	14	22	1	0.0438	29.94	35.19	FCVTVEGEERQPTVKIFIGVKNAK	FP
1399	2	12	44	1	0.0116	30.14	36.77	SWVMFANMPRKVHDVPKSM	FP
1399	3	8	75	1	0	30.14	49.94	GSAMEFFICGVGWMDIQTSYESSGLLVDPPR	FP
1400	3	9	64	1	0.0581	29.95	25.1	DAGSSFGSFRYPVGTGKSYNGTGEVK	FP
1400	2	12	43	1	0.0001	29.95	19.46	HQTLQSLICCSKGCEK	FP
1403	1	12	39	1	0	29.86	16.74	IPTLAPGR	FP
1406	3	10	72	1	0.9001	29.96	30.28	APVGAARNGGLSILLEPSQGPR	FP
1407	2	10	68	1	0.905	29.97	30.27	QSSVTGSKGGGTIRTAINLLSVK	FP
1407	3	19	5.9	1	0	29.97	43.4	DGAAGLGGDRVEWSELRAVGSPGGAYLLAWVKR	FP
1408	3	15	30	1	0.8302	29.96	29.41	KLELASLLAKSEK	FP
1410	2	11	62	1	0	30.24	10.7	TRPKGQADLGESAKER	FP
1410	3	19	7.1	1	0	30.24	44.87	FARLFRVCDRLGAALAFAGGFPCR	FP
1412	3	15	16	1	0.0182	30.06	23.98	TLRSTSGFKNIINDESAGQGHKNLQEPGK	FP
1412	2	8	110	1	0	30.06	10.43	RYNQEGESQQAEHHLQK	FP
1415	3	8	94	1	0.1782	30.15	26.71	FRGREEHLGKPGGYVPLVRHER	FP
1415	2	10	68	1	0.0001	30.15	41.12	ADTMFSNEICLVILR	FP
1416	2	14	37	1	0.0526	29.96	25	LAFGVLR	FP
1416	3	20	8.4	1	0	29.96	18.24	LPQLAVHDGGR	FP
1418	3	14	24	1	0.1063	30.26	34.44	FAAKANQVALNVEKEGSCTFTAIVR	FP
1418	2	12	43	1	0.1022	30.26	26.08	ACEDEEKFFNAAFGAK	FP
1420	1	12	26	1	0	30.53	5.8	AGPGK	FP
1422	1	18	23	1	0	30.35	6.5	SGGPK	FP
1423	3	11	52	1	0.0354	30.53	25.13	NLSAVSKSNNLKTVGALSEADSR	FP
1423	2	14	32	1	0	30.53	11	AGAAGAEAPTQESMAGR	FP
1424	2	16	19	1	0.0415	31.17	25.94	CAERQEALPLDDFER	FP
1424	3	10	56	1	0	31.17	42.91	TMVDDPILKGQDIFAKALVGIETGR	FP
1427	2	9	100	1	0	30.44	9.43	GYDAEQRDCVTEDNK	FP
1427	3	18	9.5	1	0	30.44	48.26	WLGQRYSLVNGLLPLPTPGPIGLR	FP
1428	2	17	19	1	0.018	30.44	24.36	RFHFLGR	FP
1428	3	14	32	1	0	30.44	6	SPEGQSDPPETEK	FP
1430	1	6	150	1	0	30.54	12.96	SGTQFK	FP
1431	2	11	57	1	0.2077	30.54	27.32	YMRNLNRALLDK	FP
1431	3	19	8	1	0	30.54	43.82	VMLLLMVGAGVLSAFQQRGGSK	FP
1432	3	12	34	1	0.0256	30.73	36.57	NHTKETCFETVSDLNQMFVISEK	FP
1432	2	3	350	1	0	30.73	15.53	GYVKGCGQIHCIHQKK	FP
1435	1	10	96	1	0	31.07	20.3	VGIQKMLKEAQK	FP
1436	1	9	99	1	0.0001	30.89	20.56	AGPIHVTEKFK	FP
1438	3	9	74	1	0.0565	31.17	36.14	ITTLIPDSSDDLMNHTCVPPFSQR	FP
1438	2	11	50	1	0.0142	31.17	37.62	SCLFTLNKLAKAIVNR	FP
1439	2	10	69	1	0.8085	30.73	31.35	VLFYSVQGDRQFVKK	FP
1439	3	11	47	1	0.3427	30.73	33.17	FFSNGWESSDDGQKQTRVTLDFR	FP
1440	3	15	23	1	0.0075	30.73	23.84	VDAAAVEMMRRIEGRK	FP
1440	2	8	130	1	0	30.73	13.9	SEKMREISNK	FP
1443	2	6	180	1	0.0243	31.07	25.29	NDNIDTVDVVVTCK	FP
1443	3	35	0.21	1	0.0006	31.07	22.08	FGAACVCAGTIPNCLAGNQCQCR	FP
1448	2	8	130	1	0.677	30.26	29.2	HFSLQSLNLTRPSAR	FP
1448	3	9	71	1	0.0003	30.26	40.1	RDTSILLRRHATGPDLTLDATLR	FP
1450	2	13	35	1	0.1779	31.17	27.73	SCLNKLKNLNDARFR	FP
1450	3	8	89	1	0	31.17	53.93	MWIFEWVDEDLLSVGTCYVIDR	FP
1451	3	11	48	1	0.0052	30.98	38.38	ASIPAQTVLSGALKPLVDKCFR	FP
1451	2	6	220	1	0.0001	30.98	20.3	LQSLYRNTVEPPK	FP
1452	2	6	170	1	0.0042	30.98	38.58	VAPGLAPARRAVRGLHQLLFR	FP
1452	3	9	42	1	0	30.98	42.53	KCDAAIVKDSTKEVYCPDQPAALLPVFGSLLR	FP
1454	2	14	29	1	0.5103	31.18	32.87	LKIPKDKFIDGFGVGK	FP
1454	3	8	93	1	0.1286	31.18	27.29	ASAERAATEKLFQDIQVVEQQKR	FP
1456	2	9	93	1	0.0842	31.08	26.66	VLQGSHFMEIPDK	FP
1456	3	13	29	1	0.0001	31.08	41.39	ESANVIGSSMNLIRWETWR	FP
1458	2	19	10	1	0	31.44	14.39	AFSKRLEKQSAR	FP
1458	3	15	24	1	0	31.44	10.4	KRMPESSSRNGSSPLGQGTR	FP
1460	2	13	34	1	0.0916	31.6	35.98	ALRLLLVVSYDPHRR	FP
1460	3	5	180	1	0	31.6	18.16	SPTSPRPVTTVSSSDVSPSGPGTIDER	FP
1462	2	10	70	1	0.0573	30.36	25.5	RPPTIRGSQFPVPSVR	FP
1462	3	17	12	1	0.027	30.36	36.14	ITTLIPDSSDDLMNHTCVPPFSQR	FP
1464	2	16	19	1	0.0002	31.18	21.29	LCLGYVTR	FP
1464	3	18	15	1	0	31.18	10.48	KESRTQELDKR	FP
1466	2	11	63	1	0.0162	31.6	37.92	WTEFSQFLSEFADR	FP
1466	3	11	45	1	0	31.6	43.01	WLTLALLQHLRPHGLKGSGGSSWK	FP
1467	2	12	46	1	0	31.37	18.71	FEEAALRSER	FP
1467	3	11	71	1	0	31.37	15.81	SLLSAVAGSKHKSTPNSK	FP
1468	2	4	160	1	0.0359	31.36	25.98	GDPDPRSDPGMSEASGESAPPTCTALRDCVWAGLK	FP
1468	3	12	14	1	0	31.36	46.71	VFEDYISEEVFIRSAAICCQGQHYFVGHHAFEVANDLDADALVICPSK	FP
1470	3	11	55	1	0.364	32.35	34.69	LKKRQMAPTFGLGHLIR	FP
1471	1	10	75	1	0	32.16	13.23	INHEVVRNK	FP
1474	3	11	44	1	0.0855	31.6	27.2	DPLSPPQPAPAKEGFHRRELMPSR	FP
1474	2	15	23	1	0	31.6	7.85	AYSVEQHDQEDSDER	FP
1475	1	11	70	1	0	32.15	19.37	EFAAQSLDATKK	FP
1476	1	23	4	1	0	31.94	21.01	YIKCAVLAK	FP
1478	1	20	7.2	1	0.5742	31.62	30.18	FSVLTMLK	FP
1479	1	18	11	1	0	31.62	18.23	SGWCNLK	FP
1480	1	10	77	1	0	31.61	15.47	KGSIESHLNK	FP
1482	1	8	230	1	0	31.7	6.5	SGGPK	FP
1483	3	11	40	1	0.0447	31.35	36.58	RDAAIAVCNKGKMAMVAGGNYSMISM	FP
1483	2	8	110	1	0.043	31.35	26.16	LVHLETNVVEMPRKK	FP
1486	3	12	50	1	0.364	32.35	34.69	LKKRQMAPTFGLGHLIR	FP
1487	1	8	120	1	0	32.16	9.31	RVTHPQAACK	FP
1488	2	15	24	1	0.1259	31.79	27.87	QLIHSVHLNESGTTIK	FP
1488	3	6	130	1	0	31.79	47.56	ALSDSLNRNLTLVNLLVQTLGSLGR	FP
1491	3	11	47	1	0.016	31.79	38.13	DNDFANVEGGRELIGRVIEVVGER	FP
1491	2	12	45	1	0.0054	31.79	39.18	IIAIISQITNSYVVVK	FP
1492	1	1	1100	1	0	32.05	5.17	AAGNK	FP
1495	3	8	100	1	0.0822	31.96	27.51	VQRALGRVPQLARELEECR	FP
1495	2	5	230	1	0	31.96	15.5	SVKDGEVNDDQFK	FP
1496	3	8	110	1	0.1525	32.06	35.77	GMTGYGPRRPVMLLPQAGAPGASGIEM	FP
1496	2	10	65	1	0	32.06	18.79	KDGKDDPEEETLFER	FP
1498	2	10	62	1	0	32.06	50.58	TVHLISVKFFAIFFR	FP
1498	3	18	9.3	1	0	32.06	46.1	VKSHESLFDPLLYVQALLETYDR	FP
1499	3	10	52	1	0.1848	31.87	28.48	QAKDGMRTGELKGVLSLVEGTPEDR	FP
1499	2	15	21	1	0.0284	31.87	37.62	SCLFTLNKLAKAIVNR	FP
1500	3	14	31	1	0	32.35	16.18	VCDRKSAPTPPAVARSALK	FP
1503	2	13	46	1	0	32.18	15.95	NEIKCGIR	FP
1503	3	11	61	1	0	32.18	12.55	LNGLSCQHQEDR	FP
1504	1	14	28	1	0	32.45	16.31	KQLKEPLK	FP
1506	2	14	27	1	0.4018	32.64	30.5	CAELNFGGSHIIKMQK	FP
1506	3	8	92	1	0.0005	32.64	23.54	GPVDKSASDSHMEPFISRHPESVR	FP
1507	2	15	21	1	0.6813	32.27	33.32	ENDDLHSFLVNKEIAK	FP
1507	3	13	25	1	0.0035	32.27	24.7	QSKSSLPENLFGPSQVDKINKCTASK	FP
1510	2	7	150	1	0.2416	32.36	29.36	IMHSPLQPGIFGPAAQK	FP
1510	3	8	82	1	0.104	32.36	36.58	RDAAIAVCNKGKMAMVAGGNYSMISM	FP
1512	2	19	12	1	0	32.36	20.94	WGCWVK	FP
1512	3	27	1.6	1	0	32.36	14.86	VIESSTQDMR	FP
1516	1	8	240	1	0	32.26	8.91	VEAGS	FP
1518	2	5	230	1	0.0084	32.64	25.83	LMVNDTTTDHIFSRK	FP
1518	3	4	240	1	0.0036	32.64	25.1	DAGSSFGSFRYPVGTGKSYNGTGEVK	FP
1519	2	7	79	1	0.026	32.56	38.42	TLVANSEVPGNGEVALEPAGGTIIRVAEEVTNPIK	FP
1519	3	9	24	1	0	32.56	20.68	GASSPVPRSTPQGVSPPQIGPVLSGSVSSQVPTGGSSSSGSSVGHKSISSAFPNNK	FP
1520	2	4	310	1	0.0034	32.36	24.77	MFACPRDKEKWLAGR	FP
1520	3	8	97	1	0.0022	32.36	40.54	LEINEVAQRSHHVLLSKRLTIVR	FP
1522	1	18	26	1	0	32.55	14.82	GVAIS	FP
1523	2	14	28	1	0	32.65	11.29	KIEPEVQSESEETKK	FP
1523	3	17	14	1	0	32.65	59.81	YLLVALAAQALSALLLLAGLACGAWR	FP
1524	2	13	32	1	0.0131	32.55	26.16	LVHLETNVVEMPRKK	FP
1524	3	9	70	1	0	32.55	53.93	MWIFEWVDEDLLSVGTCYVIDR	FP
1530	3	8	87	1	0.4143	33.3	35.41	GYELLTAHIRSEEDLLEEAGQHR	FP
1530	2	12	54	1	0.0053	33.3	26.09	FFRLRTQGDVRGPVK	FP
1531	3	24	2.8	1	0.0024	32.86	24.99	NAKPSIKIAVPIK	FP
1531	2	12	59	1	0	32.86	15.16	IRITATDK	FP
1532	2	9	110	1	0.0023	32.93	25.03	RTILFK	FP
1532	3	11	59	1	0	32.93	16.49	MHRNFSSMR	FP
1534	3	11	47	1	0	33.48	45.4	VPGFSSLLDNITEFYTSLMAEER	FP
1536	2	10	77	1	0.9037	32.56	32.87	LKIPKDKFIDGFGVGK	FP
1536	3	9	77	1	0.0331	32.56	27.08	SGRLRPGPPVWPGSAAAAAGTTAAPVAR	FP
1540	2	6	190	1	0.1422	33.12	29.36	IMHSPLQPGIFGPAAQK	FP
1540	3	7	110	1	0	33.12	18.03	SPFPASNQSSEAKNTKIPSSPASNIK	FP
1542	2	9	87	1	0	33.3	19.46	HQTLQSLICCSKGCEK	FP
1542	3	11	42	1	0	33.3	-0.64	HSQCSSSANQPRGCGSSNSYGCAHSR	FP
1543	1	3	390	1	0	33.22	5.83	AGGPK	FP
1544	3	12	49	1	0.0383	33.04	27.72	ELTRAAEALMGVR	FP
1547	2	10	72	1	0.6747	33.48	34.56	LLELNPRDGFSMNLK	FP
1547	3	10	69	1	0	33.48	50.51	AWEVISFLTQDAMKCMLGFTSLK	FP
1548	3	17	16	1	0.0015	33.12	24.88	TDGGLFAGAVEK	FP
1548	2	15	34	1	0	33.12	15.39	AIFDRR	FP
1551	3	11	45	1	0.0063	33.31	26.24	YPKEGSYIKRHNILNSHQNFAK	FP
1551	2	12	53	1	0	33.31	21.98	QVSHMECPGNGTFLSR	FP
1554	3	9	72	1	0.0216	33.39	39.45	LSSLEMYAASTSEDAIIRIRGQFK	FP
1554	2	14	30	1	0.004	33.39	25.94	CAERQEALPLDDFER	FP
1555	2	14	38	1	0	33.22	20.72	DVISSSVVK	FP
1555	3	17	17	1	0	33.22	18.11	NQQDETLPAGLGR	FP
1560	2	7	64	1	0.0168	33.48	39.81	CFVMAEEVHLVCLRDVGNVNRIEPLGACPSRGK	FP
1560	3	8	25	1	0.0008	33.48	42.58	GYASSEEFNQNGFDLSIIADGPTPALQALEEPEEKLKTFLFNSKESVAGK	FP
1563	3	7	140	1	0.0069	34.07	27.08	SGRLRPGPPVWPGSAAAAAGTTAAPVAR	FP
1563	2	11	62	1	0.0038	34.07	26.56	HTVLSSHASFSKGFEK	FP
1564	3	9	73	1	0.1477	33.59	37.36	LNSNEMKLAEVQKLLQDYSAAAM	FP
1564	2	7	150	1	0.002	33.59	25.55	GQWHGDGEPVPEFVR	FP
1568	2	21	7.7	1	0	33.7	20.26	SWLDKGGVR	FP
1568	3	12	52	1	0	33.7	12.29	MHKLEGPHPTARR	FP
1571	3	12	20	1	0.4088	33.8	35.93	GGTGTTAGSFPCVGTPFNHTEATFVVHRLGQQQQFR	FP
1571	2	9	67	1	0.0045	33.8	26.43	RHRVLEGSTVFAMDCDPCKHPR	FP
1572	2	14	31	1	0.2298	33.78	30.7	LFMSVDELQPVNDER	FP
1572	3	9	71	1	0.0007	33.78	42.91	TMVDDPILKGQDIFAKALVGIETGR	FP
1575	2	11	63	1	0	34.07	19.68	GHHPGNLPGTTAAQYIK	FP
1575	3	5	180	1	0	34.07	46.07	SEELLIKIEDTEAEKLALEVELK	FP
1579	2	7	210	1	0	34.08	11.1	GIKVKCK	FP
1579	3	14	31	1	0	34.08	15.69	VVVVDARPRR	FP
1583	3	14	14	1	0.0437	34.09	28.9	LGPTLDETVFECPCSKDDVIDEGPLSAESNQRSAAGK	FP
1583	2	5	160	1	0.0177	34.09	27.97	KNHDVNSVRGVTAVCTELVQMQR	FP
1584	3	10	66	1	0.0321	34.45	40.11	QFSNEISGLVGEDDLIMNTLSQAH	FP
1587	3	9	66	1	0.2266	34.46	37.61	ILKERELETSFRAQLEVQTQLR	FP
1587	2	11	60	1	0.0011	34.46	25.94	CAERQEALPLDDFER	FP
1588	2	11	54	1	0	34.75	15.69	KWQRDLEAKDNTEK	FP
1588	3	14	27	1	0	34.75	23.86	QLTYKEQEYSETMTMMENRCK	FP
1592	3	11	16	1	0.4572	34.28	36.21	DWWAGGPRAEPAAPAVHTQKSSTLLSYLISGQRPHDEGCFCCR	FP
1592	2	11	38	1	0.0052	34.28	41.76	RGLFFGPATTLVGSKPWNEWQAEQEER	FP
1595	2	12	48	1	0	34.38	17.02	VWNYVPKPAGESSSCR	FP
1595	3	9	67	1	0	34.38	23.54	GPVDKSASDSHMEPFISRHPESVR	FP
1598	3	6	150	1	0.7865	34.45	35.15	SLSGRASTFLGAPPSLRSDLSDMPR	FP
1600	2	15	24	1	0	34.47	13.12	TCGKVEMR	FP
1600	3	16	21	1	0	34.47	5.45	SMKGGAARGPGHCR	FP
1602	2	10	49	1	0.0013	34.57	26.19	GPTSPIQCSADLAWGGDPRAQGPPGLQK	FP
1602	3	13	17	1	0	34.57	63.77	SLKTLTFSLYKLDPQYFLVEFLLVSQGSFSVNNIGLK	FP
1604	1	6	310	1	0	34.56	5.7	AAGGR	FP
1607	3	11	39	1	0	34.28	53.55	FVSTVQTIAVILGISCAGLVLQIRLRK	FP
1608	2	13	36	1	0	34.67	1.24	GGKAEPSGDSSSSSSRTR	FP
1608	3	9	80	1	0	34.67	15.64	SYTYSSRSYSSGSYPSKSRSFSR	FP
1610	2	22	5.5	1	0.0062	34.76	27.66	KGPAPIVTELHTQDLK	FP
1610	3	3	300	1	0	34.76	10.11	KPENSESPLSAMDKTKQASQEQGK	FP
1612	3	6	140	1	0.4803	34.76	36.58	RDAAIAVCNKGKMAMVAGGNYSMISM	FP
1612	2	6	160	1	0.1144	34.76	30.7	LFMSVDELQPVNDER	FP
1614	2	7	140	1	0	34.86	6.62	LDAQKSADSQTSCSTQTADQTR	FP
1614	3	7	81	1	0	34.86	22.59	RPAPPSLTRPCCGPVPPATEQGRSPSLLASQSPR	FP
1616	1	16	29	1	0	34.86	5.47	ACGGR	FP
1620	2	4	220	1	0.7824	34.96	34.25	DNQRLHNCRDLFCHGGMVWEK	FP
1620	3	12	22	1	0.0065	34.96	27.91	KWFEVPVYGTGPRSNFERQSDNSLSDASGPSHQR	FP
1623	3	13	32	1	0	35.34	51.75	WTLRGWLLLMDGASCNLSSELVR	FP
1624	2	7	110	1	0.0429	35.07	29.86	CGNSFEYDSTYEISELVTQNGK	FP
1624	3	10	48	1	0	35.07	53.49	LEALELEGKATYHLEDIVGVLLVGEGEGFVPFER	FP
1627	2	11	55	1	0.0465	35.73	30.59	GLASISRVRVPSAGPGLGVR	FP
1627	3	6	120	1	0	35.73	49.53	YRPSQAVEAESLEAGLLCLAMWCLLR	FP
1628	2	11	58	1	0.1246	35.16	39.18	IIAIISQITNSYVVVK	FP
1628	3	10	57	1	0	35.16	17.89	SAAISVEQPLASDDEEEKEEKPDK	FP
1630	1	11	140	1	0	35.44	7.2	SGGAR	FP
1631	3	11	55	1	0.0009	35.26	26.58	NHTMLCRIIRPR	FP
1631	2	15	31	1	0	35.26	11.9	QTPDACIEK	FP
1635	3	10	68	1	0	35.34	61.83	SVRLYSFFCVAVLLQFLLGALCR	FP
1636	2	15	24	1	0.0983	35.35	39.69	VYLLSTDIVYPHIMK	FP
1636	3	15	19	1	0.0049	35.35	42.91	TMVDDPILKGQDIFAKALVGIETGR	FP
1638	2	16	16	1	0.2366	35.73	38.81	VTLILPKEVDLGQANLAR	FP
1638	3	7	94	1	0.0002	35.73	25.99	LPRPDPSASVEALRTLSGPRPGRLRPK	FP
1639	2	14	36	1	0	35.44	12.78	GTSTSFCCK	FP
1639	3	22	6	1	0	35.44	18.04	KNKNVQALGGIEK	FP
1643	2	14	33	1	0	35.55	13.27	VLYCKEPK	FP
1643	3	19	8.8	1	0	35.55	22.2	GYQGTVIMENVKK	FP
1644	3	17	17	1	0.0236	35.35	29.51	LPLLALGSGPAR	FP
1644	2	10	110	1	0	35.35	20.9	KGFLSVK	FP
1647	3	12	38	1	0.0326	36.11	30.59	QAQMEVFCSDHPQSELYSFNEK	FP
1648	2	11	65	1	0	35.92	21.96	CSLCLGKEFAEKSSCR	FP
1648	3	7	110	1	0	35.92	48.58	QINELLLGVFPLYLQAIKAQQNK	FP
1650	3	9	67	1	0.6398	36.01	34.81	EDRKIKPNYAETYDSQVFLINEPK	FP
1652	3	10	55	1	0.0001	35.74	46.8	WTKFAAGMLGHIFLVDAKIPQSTR	FP
1652	2	16	20	1	0	35.74	21.64	SEVSTVQPIAVNGTHPR	FP
1655	2	2	590	1	0.0001	36.11	25.75	IEKALTMGRLR	FP
1656	1	10	50	1	0	35.84	5.83	AGGPK	FP
1659	1	11	58	1	0	35.93	23.25	LFLSNGHSSM	FP
1660	3	13	41	1	0.0001	35.93	25.25	EEITQRRALIR	FP
1660	2	11	52	1	0	35.93	16.77	QVCFVKAK	FP
1662	3	16	12	1	0.4013	36.01	38.2	ADTLSMNETVTGNIKLIIDGEHLNGDK	FP
1663	3	10	73	1	0.1233	36.03	32.06	AMFALVADPQLTGSR	FP
1663	2	9	100	1	0.0108	36.03	29.43	HLVGSLVLGR	FP
1667	3	6	150	1	0.0119	36.22	42.94	HVDLLYQVFEPFRVGSGTRLAER	FP
1667	2	6	170	1	0.0001	36.22	25.94	CAERQEALPLDDFER	FP
1668	3	14	18	1	0.8464	36.13	36.63	VMTLITGMVGRYQASATARVPGQSEGQIQLR	FP
1668	2	9	92	1	0.5386	36.13	34.55	TYVVVQNSLPHRVVVSMRK	FP
1671	2	5	130	1	0.4038	36.23	34.09	GTGGSRGMCSDNERLNCVSALYLCSRSLLCTAR	FP
1671	3	7	37	1	0.0102	36.23	43.11	ALGTLSNSATCNYIGDHEWTLARIILQEGLHEGTSHELTWRYEAGPK	FP
1672	2	12	48	1	0	36.61	18.08	KYDIPGYGGPPPMDQK	FP
1672	3	8	91	1	0	36.61	48.89	RPGLVSAGTYVWVQRGSFFFLKK	FP
1674	3	18	7.7	1	0.7915	36.32	37.01	GSAFPEWTDDAAKRFVHVAVNIAPSGR	FP
1676	1	13	22	1	0	36.42	5.83	AGGPK	FP
1679	2	13	38	1	0	36.42	16.08	LPLPGAAKR	FP
1679	3	19	11	1	0	36.42	24.76	TSLAEKIAQRLR	FP
1680	3	11	55	1	0	36.43	51.09	SLFYLVTIATVSTIGLIR	FP
1683	3	8	94	1	0.8805	36.51	36.13	SFPRLESLDMIEPSHTVSPMREK	FP
1683	2	12	47	1	0	36.51	25.25	ICDFVESLNKVRNEK	FP
1684	3	11	31	1	0.5219	36.53	34.88	AVHSPLINRLMNENHERLEKMENIEEK	FP
1684	2	5	230	1	0.3879	36.53	38.77	DAVKAGGLIALFPREPSELAK	FP
1687	3	14	19	1	0	37.01	50.35	VGERLLYYQLPNPWLDEKIIEAIK	FP
1690	1	11	120	1	0	36.72	8.1	AVAGK	FP
1692	2	12	38	1	0.007	36.72	43.98	SEKYFVQLDGIPPSVTLYDPFK	FP
1692	3	11	28	1	0	36.72	59.08	HAGDILYPLQISPFGPFSLQAVLSGLMGNPFDLGLK	FP
1695	2	4	230	1	0	36.83	20.07	QLQAHVTGVHSDQKGELPNMDGK	FP
1695	3	7	69	1	0	36.83	70.07	KATVCFCTFLICLLLVSGLVMALIAWRGLIVNPR	FP
1696	2	11	81	1	0	36.82	20.95	GGFLAAAAKK	FP
1696	3	18	13	1	0	36.82	4.39	KPSAKQSNAPDTR	FP
1698	3	17	10	1	0	37.01	60.01	GLTPIQLPLSIIGVLDELPVLSRLIAR	FP
1700	3	9	42	1	0.6689	36.93	38.04	QFGFQGFGQGKVSGQYIFTAGSSESSVHGDLAWHDDK	FP
1700	2	7	120	1	0.0001	36.93	47.93	SFITYLIPTNNQSILLADCIVGQK	FP
1702	1	13	76	1	0	37.2	14.82	GVAIS	FP
1704	2	10	96	1	0.0001	36.92	26.34	EGLIDVM	FP
1704	3	15	24	1	0	36.92	20.06	TVYKVGKFPK	FP
1708	3	13	38	1	0.0053	37.12	44.65	QNSLIDFLILSGLSHGAVSVGGK	FP
1708	2	11	60	1	0	37.12	4.89	QHPTDGGPSPPPTPR	FP
1710	3	15	20	1	0	37.4	21.35	DICAGSNFTQTASSGWAETGNDTKR	FP
1712	3	18	7.9	1	0.0326	37.21	31.68	GTAGALKRAATLVRPLSRSAIVTHCGHR	FP
1712	2	12	55	1	0	37.21	25.57	RAMPDAKPRALRVSLPR	FP
1714	1	9	170	1	0	37.11	6.5	SGGPK	FP
1716	3	10	60	1	0.094	37.31	32.98	GSSGLASGFNRYGQGGSIIAVSCIEKR	FP
1716	2	11	56	1	0	37.31	24.97	QYPVAKAETSGLAEAFK	FP
1719	3	26	1.6	1	0.0919	37.42	33.07	SLTQLYRMVAEKVQRFGGDPGR	FP
1719	2	8	130	1	0	37.42	23.38	RFCDIVGSYTTQGAR	FP
1720	2	13	51	1	0	37.31	7.12	GEGEEEK	FP
1720	3	17	16	1	0	37.31	6.26	AGGEKEEKGKM	FP
1723	2	12	51	1	0	37.51	2.42	GKGSAASKAEGSGCK	FP
1723	3	20	7	1	0	37.51	24.88	DLVIDDTTKPSGLDGCETK	FP
1724	2	9	95	1	0.0929	37.51	33.18	IERELEPIIAGTRWGHR	FP
1724	3	14	19	1	0	37.51	63.9	GEQTQVVIDQIQFRLIITWILGLVLR	FP
1726	3	12	33	1	0.8747	37.79	38.2	ADTLSMNETVTGNIKLIIDGEHLNGDK	FP
1727	1	2	880	1	0	37.79	7.2	SGGAR	FP
1731	2	5	190	1	0.9886	37.72	37.69	GCTIITNADTPHFEVALVVENTTK	FP
1731	3	8	53	1	0.0002	37.72	48.22	LLTCIQLYYRGEVTHLGDFAGLAYVENPINESMK	FP
1732	3	11	51	1	0.0129	37.72	44.39	LRIVWFGYHPSLYVVEKR	FP
1732	2	6	220	1	0	37.72	8.91	ECRKGYVRPNRK	FP
1734	3	9	88	1	0.0169	37.9	44.3	VITSLDQLHSSLFARYTSLLGAAR	FP
1735	2	8	150	1	0.0499	37.8	32.73	QWTPLYDMLPR	FP
1735	3	15	25	1	0	37.8	10.92	APAQSGDSCSPLQDYDQSTR	FP
1736	1	4	190	1	0	38	5.83	AGGPK	FP
1738	1	9	170	1	0	37.71	6.5	SGGPK	FP
1740	1	8	160	1	0	37.91	5.72	AGGEK	FP
1743	2	19	9.6	1	0.0152	38.19	31.88	ALLTKGTGPPGTLIAGKPIK	FP
1743	3	17	9.5	1	0	38.19	50.35	VGERLLYYQLPNPWLDEKIIEAIK	FP
1747	3	6	140	1	0.4259	38.2	36.14	ITTLIPDSSDDLMNHTCVPPFSQR	FP
1747	2	13	37	1	0.0294	38.2	44.02	ESSFEWHFILIVRK	FP
1748	2	7	120	1	0	38.12	50.52	SGAIYGLGSGVPIAFYFISLMRSR	FP
1748	3	11	25	1	0	38.12	49.74	MAYYLREAFFAPRNLACQLITKLGSEVYGSFER	FP
1756	2	10	66	1	0.2299	38.3	35.2	LATRYGGSVPPLLRLVEK	FP
1756	3	9	70	1	0	38.3	13.85	TPSSLPPQGPGPSASGLSKPQGNSKSYTTK	FP
1759	3	10	61	1	0.4839	38.4	36.58	RDAAIAVCNKGKMAMVAGGNYSMISM	FP
1759	2	11	59	1	0.0352	38.4	44.02	ESSFEWHFILIVRK	FP
1760	2	5	160	1	0	38.44	13.89	SGNMTNTREWPKRTPEPTSTSSAK	FP
1760	3	10	34	1	0	38.44	64.24	SLYPVISFQMFLCTLETAALVYTLLIVSSRGLASMR	FP
1767	1	7	270	1	0	38.6	8.01	SGAAR	FP
1768	2	7	150	1	0.1103	38.62	34.48	SCTVNVMPPVTRRIAVGSKLYR	FP
1768	3	8	52	1	0.0003	38.62	48.64	AVEPKTLFEDRNANALALIIFLTHHPHDMSIR	FP
1770	2	20	10	1	0	38.69	19.16	RRGLFK	FP
1770	3	25	2.6	1	0	38.69	20.5	RGALTGPLPQR	FP
1771	2	9	72	1	0	38.71	13.79	GEQVSLSPSNQKVQQDDNKQQSNV	FP
1771	3	17	6.4	1	0	38.71	26.46	EHTKAHQVFTKPCNTGFVCQPCQLRASRGEDQLEK	FP
1772	3	12	41	1	0.0684	38.71	33.99	EPLSSLIHEISFPCPRGAGRR	FP
1772	2	3	360	1	0	38.71	18.97	HGNFSTIAEEAESR	FP
1776	2	4	310	1	0	38.8	23.18	NCTNTNATCDVKALPVIGK	FP
1776	3	7	89	1	0	38.8	15.51	QYTSPGLGDGLSHGQADTRKSGEPEVEK	FP
1780	3	10	50	1	0.2845	38.9	36.13	SFPRLESLDMIEPSHTVSPMREK	FP
1780	2	14	25	1	0	38.9	25.94	CAERQEALPLDDFER	FP
1783	2	11	90	1	0	39.09	8.27	SRYHGR	FP
1783	3	13	37	1	0	39.09	11.96	VLRGPPSAPDR	FP
1784	2	3	360	1	0	39.01	26.62	TGPWVRGIDGTAVAGPR	FP
1784	3	7	110	1	0	39.01	26.52	VHRNLSSTRPFTKGCLKCVYPR	FP
1790	1	13	31	1	0	39.37	17.91	SEQPILHK	FP
1792	3	6	160	1	0.1322	39.19	43.18	LQPLKRFADEDIESILNSTLDIR	FP
1792	2	5	210	1	0.0051	39.19	31.87	TDSFELNTVNLVRKR	FP
1795	2	12	38	1	0	39.28	18.37	FTDATITR	FP
1795	3	24	3	1	0	39.28	14.4	GGPCKGFSDAYER	FP
1800	2	5	180	1	0.0313	39.38	45.15	ICTGLLYSGVVTVQAPPLFRFCGK	FP
1800	3	6	83	1	0	39.38	70.81	SIWIFQWIHTFLLFATKQQQLLQFHFCWNK	FP
1804	3	8	74	1	0.0009	39.48	30.78	DGDKQSMVIPRIQMESGAAPLDKAPR	FP
1804	2	10	65	1	0	39.48	16.34	KLPKPPNSGEASRKLVR	FP
1806	2	14	30	1	0	39.57	16.75	GPWSCSMR	FP
1806	3	20	7.9	1	0	39.57	17.88	TVKDIVCKGEYK	FP
1808	3	8	83	1	0.1058	39.58	35.38	VEETIKSNAMDSRLFDLTQKPHFHVGTKR	FP
1808	2	3	340	1	0.0005	39.58	30.34	EDQSVHISQIPPFRPYADR	FP
1812	2	4	340	1	0	39.68	17.33	VHSAYQQGPDYLK	FP
1812	3	13	34	1	0	39.68	20.35	KHYSLTSPWKYAKGCEECK	FP
1816	3	13	30	1	0.8725	39.78	40.2	FYVMPAPKGGSVICVLTFNQAQYR	FP
1816	2	20	7.1	1	0	39.78	20.41	RYGTSNLYSQGLSCDK	FP
1819	2	16	21	1	0	39.87	23.33	TNNANVGNILYK	FP
1819	3	14	28	1	0	39.87	21.38	KQMPVNNNLQPTLSRSR	FP
1820	2	3	380	1	0	39.88	23.79	NDYSVTGDPTTAMIEPTSAR	FP
1820	3	10	45	1	0	39.88	27.4	TDAALSKNEAALVQTDTLQTTSSAQTAPAER	FP
1824	1	3	590	1	0	39.97	5.7	AAGGR	FP
1827	1	12	86	1	0	40.25	7.17	SAAGR	FP
1828	3	10	35	1	0.0421	40.07	45.52	LFQQLTAVEEESTMISWHDLVKGSADQLVYGR	FP
1828	2	13	29	1	0	40.07	23.77	KQMAVNGVTEVHDVSEGEGYVGK	FP
1830	2	14	46	1	0	40.16	9.76	FQGQAPK	FP
1830	3	10	91	1	0	40.16	21.86	LQQEEELFK	FP
1832	3	15	13	1	0.0559	40.18	45.29	KHVELLDSASGLCYEMVLWATHEKLYCGK	FP
1832	2	7	140	1	0.002	40.18	32.09	YRNNEVNKRIIDFTLPPK	FP
1839	3	9	68	1	0.2907	40.15	42.94	HVDLLYQVFEPFRVGSGTRLAER	FP
1839	2	10	72	1	0.0039	40.15	32.61	ELNDMNVPKVFIGSTK	FP
1840	3	9	68	1	0.4083	40.37	38.22	WICTTADFSASALYNGCPSWAVKRVTR	FP
1840	2	8	110	1	0	40.37	19	LGPPGIPGPFGRPGSEGTPGR	FP
1843	2	8	97	1	0	40.45	22.75	ARIGAELSGRGARRPPLAAAR	FP
1843	3	16	12	1	0	40.45	28	NLPVTASVFDDDSDSHDFQSYNVPKKHR	FP
1844	3	9	60	1	0.0009	40.46	31.69	SQTFSGSGEETARETFFYYVKDDDGVASAK	FP
1844	2	6	150	1	0	40.46	29.54	NAVAEKLVDERGYPLETYK	FP
1848	2	7	190	1	0	40.57	15.88	RLRQGCSLPGN	FP
1848	3	13	40	1	0	40.57	21.65	EMLKVITPRSSRKPR	FP
1851	3	13	24	1	0.0001	40.67	30.47	VAPSQSTPMQVTFRQGTLSMPTGVK	FP
1851	2	8	110	1	0	40.67	26	LRPGFCHPACAVARLR	FP
1852	2	10	92	1	0	40.67	13.97	LDSTKQIK	FP
1852	3	13	39	1	0	40.67	12.91	GGRAGWSGAPGCPAR	FP
1854	3	10	46	1	0.9078	40.76	40.46	EFAAVLHANASLQSTLTAVKEQSAVLER	FP
1854	2	6	190	1	0	40.76	29.14	EIVGSGSHAVLVYTSEDAR	FP
1855	1	7	250	1	0	40.95	5.83	AGGPK	FP
1856	2	12	63	1	0	40.76	18.22	DAAMLEK	FP
1856	3	22	5	1	0	40.76	15.67	YTVGGTTIPKK	FP
1858	1	16	38	1	0	41.05	6.5	SGGPK	FP
1860	2	15	22	1	0	40.86	24.44	SFASTSVRCDTVYVTR	FP
1860	3	6	150	1	0	40.86	29.93	ANPAVSVSVQFQEMNRGTAKVLGASK	FP
1863	3	9	17	1	0.0403	40.98	46.5	LMTNIMSEYRIDSHLFSQIHEVVLECSLGIAHKFNASAMDWYSHDKHSR	FP
1863	2	8	59	1	0	40.98	53.93	LEKSQLFEEVLISLSHQYSFESTLIEFMAEQR	FP
1864	2	10	69	1	0	40.97	11.49	LIEGEDPGPPGQHGPPG	FP
1864	3	15	21	1	0	40.97	9.86	YHGQDSPQELTPAGGGPGRAQEAR	FP
1866	1	3	200	1	0	40.65	5.8	AGPGK	FP
1867	2	14	27	1	0	41.06	29.35	YPRSPDLFKEMTFNPGK	FP
1867	3	17	8.9	1	0	41.06	14.27	HSPESTTTEEEITSKEYTTANVTKDNK	FP
1868	3	15	14	1	0.3128	41.05	38.43	QAQEASEEMLTNQDESSYLQALLESNIFDK	FP
1868	2	5	210	1	0.2641	41.05	38.15	ALTFFAEEVNASSKASTELFK	FP
1872	2	8	130	1	0	41.05	17.8	DDTVSLK	FP
1872	3	20	8.7	1	0	41.05	4.62	SRSRRPPRR	FP
1875	3	8	56	1	0.0224	41.27	35.31	SRQLTRQLKSLFLVASSTGPSAQSVPGPSHAMSK	FP
1875	2	3	320	1	0.0037	41.27	33.65	LSNMQLCLTNRSNDRSITFR	FP
1876	2	7	120	1	0.7181	41.27	40.33	ATLGEFRKYTYNIFVWDKNK	FP
1876	3	11	28	1	0.6053	41.27	42.63	SKSQYHLAPRLGHSDVPAQPDLSFNLAIHIPSLK	FP
1879	2	6	110	1	0.8529	41.36	41.85	LAEYFQTESLIALYTKTEEYGWHVGGPSR	FP
1879	3	11	17	1	0	41.36	56.02	LNSSLFIEDIMQQLDFALVKFDVSLKDQLNPNYTVGSTIKFTAR	FP
1880	2	9	98	1	0	41.37	13.31	KAPIKKDSPSSIK	FP
1880	3	11	56	1	0	41.37	12.09	GNPRRTIHSSHTTDPPPVK	FP
1884	3	5	190	1	0.6241	41.65	42.94	HVDLLYQVFEPFRVGSGTRLAER	FP
1884	2	10	78	1	0	41.65	0.44	SSSTRSASSSSSSSSSRR	FP
1887	3	11	40	1	0.3912	41.56	39.32	HTLPPLLEDSPSLGGGASSASGPGELGFLK	FP
1887	2	7	130	1	0	41.56	15.62	STHGYKRFDRDEPYR	FP
1888	3	12	35	1	0.7007	41.57	40.56	LDCTTNILLNSPKLDRHLVNASHIYK	FP
1888	2	14	28	1	0	41.57	23.49	LQEQASFAKGCDVCDFPK	FP
1891	3	9	62	1	0.1627	41.67	45.39	HTGCMQEESSLFLWLSVKRALSAMK	FP
1891	2	7	140	1	0	41.67	24.64	YKAEEVTIRHVAFRGK	FP
1892	1	15	22	1	0.1326	41.65	37.73	YDSAVGKLVADFISVEVR	FP
1894	1	16	36	1	0	41.76	6.5	SGGPK	FP
1896	3	8	62	1	0.9407	41.76	41.57	NISSNYKWVDHQTEKGGSIYVENKLTVCAFEVWK	FP
1896	2	7	110	1	0	41.76	22.93	FEAGFKSKVEMTGLCGSGAGHRHSR	FP
1899	3	9	37	1	0.9761	41.88	41.96	EELQIYYDSGVSLNHADFVPVVGPVRLPVDQGSDDQK	FP
1899	2	7	110	1	0	41.88	24.45	ECCLLEGGNQCVACWDENPDDEKR	FP
1900	2	5	220	1	0.0031	41.87	34.11	ALLIDPTDPMVHISTK	FP
1900	3	17	11	1	0	41.87	29.85	SEQLPLKSGRTSSSLTNGFGSIKTK	FP
1902	2	12	69	1	0	41.96	15.01	RKLYAK	FP
1902	3	16	23	1	0	41.96	27.05	ERLMRVGFR	FP
1903	2	3	470	1	0	41.96	17.99	EYVLK	FP
1903	3	19	16	1	0	41.96	11.78	MRRGIGQR	FP
1904	3	12	35	1	0.014	41.97	48.66	AKSLLGCLFLNTFQFHDKNKFLDER	FP
1904	2	9	100	1	0	41.97	20.44	FPDQGKWGEGSAERLRR	FP
1908	2	9	81	1	0.2497	42.06	39.06	AETSLASQDFVDMITVPIDR	FP
1908	3	13	22	1	0	42.06	11.05	GVPGQDGRPGRLGEKGAPGPPGPPGSIGSPGPPGTR	FP
1911	2	6	180	1	0.6263	42.17	40.9	CCDSFGSLAALHLPFMGHIGRK	FP
1911	3	8	60	1	0	42.17	18.22	SPGYPPQRTGHSPWSGEHNARQDTHLMEDTR	FP
1912	1	20	8.4	1	0	42.16	5.83	AGGPK	FP
1915	2	15	26	1	0	42.27	6.72	PAEGEGTHVRQHK	FP
1915	3	9	91	1	0	42.27	16.56	KGENMESTGDIIEESRSKR	FP
1916	2	6	170	1	0.4798	42.26	44.13	RNQFWIKVQTENLQLSAAIEVR	FP
1916	3	12	27	1	0.2225	42.26	39.08	RSSEVREQLQSEMEESSSSALTALFSFAPEQGEWK	FP
1919	3	10	33	1	0.8106	42.37	43	DSPRPAWCCCCCCITLAAADKGPWMWAGRFM	FP
1919	2	8	110	1	0	42.37	29.09	SSHHCCSCVRGPTELQSLILK	FP
1920	1	12	85	1	0	42.35	6.5	SGGPK	FP
1923	2	3	270	1	0.1736	42.48	38.93	LCFLHFAKNCEDCLILKDDEGK	FP
1923	3	9	43	1	0.0333	42.48	48.25	DGPPSTFKIDFASTPFDIQLIVSDPQHFNPASWR	FP
1924	2	5	220	1	0.0019	42.47	34.29	FGGSFKWSSCASECAQMFGVR	FP
1924	3	8	83	1	0	42.47	24.19	SVSTNRYWCVHMTTNARHQGHGELSSRVGR	FP
1926	2	12	31	1	0.8207	42.57	43.17	LLQELAAKGEEWLVNYQIYPHDRPIR	FP
1926	3	11	15	1	0	42.57	56.64	RELAQGLNLVKPYWPLIKTLVILINRIHTYEGTELCHVSAK	FP
1927	1	20	4.3	1	0	42.57	5.83	AGGPK	FP
1928	2	9	90	1	0.0389	42.62	37.22	VSRPLLNNMVVIRINK	FP
1928	3	17	11	1	0.0005	42.62	33.4	QLGRQVYEEIKLEHVRPIGQVGPR	FP
1932	3	8	54	1	0.1171	42.68	46.89	AKIYYFSYTPLVLALSYDTGNVPTWTYTRNGK	FP
1932	2	7	120	1	0	42.68	20.27	LEEPCVCGSSDVQRDSVCKFNR	FP
1935	2	6	140	1	0	42.79	1	EPKGPHPPPGQSQNGGQPPPGQPK	FP
1935	3	16	11	1	0	42.79	15.45	NNSNNVQAQVHLAPQPGPEPGPALSSTSSRSSHEK	FP
1936	2	5	190	1	0.2078	42.8	39.5	MSCFFQFRRKQFLAIQSCNK	FP
1936	3	11	28	1	0.145	42.8	38.99	VLQALKVPSGAETLVQLIRQELHGERGPDAPAQAM	FP
1938	3	9	59	1	0.0081	42.89	50.17	LLIGQLDEPLALIIADIHTRLKEMTDPK	FP
1938	2	12	47	1	0	42.89	23.97	TEFSKSSSTESLTRKTWK	FP
1939	3	8	57	1	0.0893	42.89	47.47	SMYAPFSSSLWPRPCPSFNQQLSMKLSLIDTR	FP
1939	2	6	150	1	0	42.89	26.08	RPARGRPAGAPSLGASVPRLCLEK	FP
1940	3	10	39	1	0.7973	42.89	42.21	VEVEVHFVQLPRDVIVEVHISCEASRGCLEER	FP
1940	2	8	100	1	0	42.89	31.12	FADSSKGDTILIMVKPVNSRSGK	FP
1942	1	15	46	1	0	42.98	14.82	GVAIS	FP
1944	1	13	38	1	0	42.98	5.8	AGPGK	FP
1947	3	8	75	1	0.054	43.1	38.06	LSRLEMYATNASTDATFTVRDQFKASFEK	FP
1947	2	7	120	1	0	43.1	29.82	ETTEGLLICGNTAMNNSKVPK	FP
1948	2	21	5	1	0.0002	43.09	33.3	VSRQSARSFASAQKFIELASDALEDGR	FP
1948	3	13	13	1	0.0002	43.09	53.86	SDRADTVPVKIYQIGEFFVNVVEVSANVIATIRNSSLLLK	FP
1950	2	3	350	1	0	43.19	13.31	SGKPGPDGVPGPLGQRGPYGK	FP
1950	3	9	56	1	0	43.19	13.82	APAPEPPNPSTETPGNAACDESPVQFPSPK	FP
1951	2	13	47	1	0	43.19	9.12	DADTTPR	FP
1951	3	15	25	1	0	43.19	23.92	IWGHVFDHR	FP
1952	2	23	5.2	1	0	43.18	6.97	AVPKNR	FP
1952	3	15	27	1	0	43.18	18.6	IVAHETMVK	FP
1956	2	16	18	1	0	43.29	20.08	LTDIMTTK	FP
1956	3	14	31	1	0	43.29	28.06	NFSLDVDSVMEK	FP
1959	3	17	9.4	1	0.1809	43.41	39.9	TPVTPFPSSRSKFYESPAHCVFELYEMK	FP
1959	2	6	160	1	0	43.41	31.37	AADGILRETDTFAVYSPTTR	FP
1960	3	8	54	1	0.5359	43.41	41.79	VFPSSYSESSFYFNWWSVKGGRYFDEEKSAK	FP
1960	2	7	140	1	0.0232	43.41	37.46	NKFDGQLTQQYYVFSVSRGLK	FP
1962	3	10	25	1	0.2375	43.5	40.41	GLHNNLVSQLASLPNICPLAPAHNALACGNSLASTPELPQPK	FP
1962	2	14	22	1	0	43.5	17.45	ETPTVAPSGVGSSSSSSSRHQVVPRVPR	FP
1964	2	8	96	1	0	43.49	57.33	LWLHLAAGLVCPCLLVLWNR	FP
1964	3	13	23	1	0	43.49	15.39	VLHALQETVEGQGQAGRGAPQEPDPSPEPRGAR	FP
1968	3	10	52	1	0.2048	43.61	40.29	GELAETETFKALMETVLCPQSAIDK	FP
1968	2	10	75	1	0	43.61	20.68	STLSELEAIKKDKDNK	FP
1971	2	8	130	1	0	43.71	22.7	NLPPSLSLSGK	FP
1971	3	9	89	1	0	43.71	31.52	LEFFLEKPATEADR	FP
1972	2	13	31	1	0	43.7	13.97	IDKSFGQK	FP
1972	3	14	30	1	0	43.7	0.37	GSGPQAAKNGKGKGK	FP
1974	3	12	46	1	0.3843	43.8	41.52	VMLHLLSDPKTDYSVRIYM	FP
1974	2	8	140	1	0	43.8	17.57	KHTTLTTSRNFSK	FP
1976	2	6	160	1	0	43.8	26.89	RSADYPTKAVSNFCIMKTQR	FP
1976	3	13	20	1	0	43.8	61.28	HTKKWLEWHTDLIEEPYLALSVVPLLLVK	FP
1978	1	9	150	1	0	43.89	6.5	SGGPK	FP
1980	1	2	1500	1	0	43.89	10.33	AGPGM	FP
1983	2	2	450	1	0.0158	43.99	37.64	QGFAPKPFLPKPELDQSASMFK	FP
1983	3	8	63	1	0.0007	43.99	34.96	DSGQLTRILLSPSLPARQGDAFQSGQGRPVSTAER	FP
1984	2	4	240	1	0.5573	43.99	42.45	SLGCALVLAVLARGCLSPPPQM	FP
1984	3	11	37	1	0	43.99	19.84	RQERWAQSPEGKAPSGDELSQQPEPELSR	FP
1986	3	9	55	1	0.7619	44.09	44.89	KYFLMYASHTKEFSFDMFKDTVSDYTK	FP
1986	2	5	230	1	0	44.09	23.46	NIETLSERAAKSAPSTAFAQK	FP
1987	1	4	280	1	0	44.09	2.22	ASREEAGTSESGSGSK	FP
1988	2	15	23	1	0	44.08	6.15	ASTRTTSAK	FP
1988	3	20	8.3	1	0	44.08	15.94	TKSQQQKPSLLK	FP
1995	2	6	150	1	0	44.31	29.57	EYVAKALAGVANYVQQVTQGK	FP
1995	3	23	2.1	1	0	44.31	18.12	RAMDEVPAATEPPSRTVKPSAPRPPVESETR	FP
1999	3	12	31	1	0.0411	44.38	39.01	IWGWYYSSSSISGGSVTCTLSLTESPK	FP
2000	2	6	170	1	0.2009	44.39	47.83	LVGTPTVFIGSGMIAVVIVAVGK	FP
2000	3	8	80	1	0.0012	44.39	35.8	VGQLNACDLVSGSLDARELNACCLNAHALNCR	FP
2002	1	12	90	1	0	44.38	6.47	SGPGK	FP
2003	3	6	100	1	0.11	44.5	48.82	GDSKFYIVTMNSSSFISTITLMGCLKALKHK	FP
2003	2	10	63	1	0	44.5	31.43	LEAERLLAEKFPASNPVGPDK	FP
2007	2	6	140	1	0	44.61	30.8	LAREIEVGQGWPVAPNALCDGANGR	FP
2007	3	11	26	1	0	44.61	57.03	FIEFLFHEQSPTHGLPVILDQQLELDAVMEQLR	FP
2008	3	13	9.9	1	0.1377	44.69	48.69	VNNLLLPVAEMDPYNHVNPSGQESELLETKVRVAPMGDLMLMR	FP
2008	2	8	79	1	0	44.69	30.67	WHEILTSSHAFAKGCESCEYPKEGTHIR	FP
2010	2	11	52	1	0.9572	44.7	44.84	CPKLWMVPVTDYLIKPHSEALKKIK	FP
2010	3	9	34	1	0	44.7	32.48	SPMLQSGPVIAATTAATNNSSPSSAAPKICKLSPTTWHAVNTAK	FP
2011	3	14	15	1	0.4178	44.7	42.57	HRYPPPPLVTGPKLSFESLYEPNEAVIPRIR	FP
2011	2	5	180	1	0.0226	44.7	38.7	IQSLTIQLTVNLVKDTDEVPR	FP
2012	2	8	110	1	0	44.71	30.83	HFEMSCRQNATFLKEIHK	FP
2012	3	10	40	1	0	44.71	6.14	RGAESSNPPQSAARTGPSPSTSPDEMQSEDEK	FP
2016	2	9	85	1	0	44.8	25.06	EPTTGDDPKFQIRVGADNQIK	FP
2016	3	12	28	1	0	44.8	64.26	LLIYLLLVRIKDYAPVAADLLVPVILKMSDK	FP
2019	2	1	560	1	0.9363	44.92	44.7	FWSPVLGWRMPAIIR	FP
2019	3	7	100	1	0	44.92	20.72	RTCALTNGGNINMACSGCIGERCSRR	FP
2020	2	6	200	1	0	44.91	33.91	GCLVLKAGAAYFVKACEK	FP
2020	3	15	16	1	0	44.91	22.59	VQNIQGPSIRCASDSTSCQASTSFSTM	FP
2023	2	7	120	1	0	45	28.71	GQGLPTSVELPFGTRPYNQGPAPR	FP
2023	3	10	38	1	0	45	23.58	SRDGNDEFDEFELDTGEVSPGQNDSSSSSTSSRLR	FP
2024	2	6	150	1	0	45.02	34.09	SSKTIVGAVGHQIFYMKKGVAGER	FP
2024	3	7	73	1	0	45.02	18.71	TVNLLGYKEQDKPSSATDQHKPSSPSSENEPFCPK	FP
2028	2	7	150	1	0	45.11	18.83	VMSHHSFTNGSAPQSIATQK	FP
2028	3	9	58	1	0	45.11	22.06	NISRKGPPLPCPRTPTGIKPPLAPPEDESK	FP
2031	2	5	220	1	0	45.39	11.85	SVSACSSTSLRGEETRK	FP
2031	3	9	70	1	0	45.39	22.91	HWAEVEGVADFAGTDRPATKRPRK	FP
2032	2	5	250	1	0	45.22	15.93	SSLKEATGPAAAEVPKK	FP
2032	3	17	14	1	0	45.22	26.71	EGMHTRQHTILESKQVFAKGCK	FP
2035	2	4	220	1	0	45.32	28.07	MPHGQGYYYNGIDGDYYYCVK	FP
2035	3	12	25	1	0	45.32	24.23	EQPPGEVGQSHPEPKLDMPEKLPGEPPPLEQTDR	FP
2036	2	4	250	1	0	45.32	0.66	KKRPPQPTESTSGGDGNGPTK	FP
2036	3	11	41	1	0	45.32	26.95	ESASSQNQTVSMATVVLHTGHTSAENSFQR	FP
2040	3	12	27	1	0.0103	45.42	38.64	RCHLDAGGLDEASVEEGTAAKVLPPGALFITGQK	FP
2040	2	13	34	1	0	45.42	0.09	HNSKGNGKSQDSNVASSPCTKR	FP
2043	2	6	210	1	0	45.54	11.36	ERKVPPCYNGDER	FP
2043	3	10	62	1	0	45.54	29.2	SGGDNKPPDWTLFISNATRDR	FP
2044	3	17	9.6	1	0.1282	45.52	41.52	FDVVAEEDSWYLLNIDAHYSAPTSK	FP
2044	2	7	140	1	0	45.52	33.93	TLQAPLPIGQAALPSVPSR	FP
2046	3	12	38	1	0.0007	45.63	36.56	QAALEETLQVQELRDMLERYQR	FP
2046	2	11	60	1	0	45.63	11.91	SCDQNKGSFDGGMTHTK	FP
2047	2	5	240	1	0	45.62	11.31	VEAPSDPMASAKAKR	FP
2047	3	14	27	1	0	45.62	30.54	IQAEGQLDTRLALGAEPGAPAVR	FP
2048	3	8	60	1	0.0412	45.62	40.23	ALRDNLQCLQALFGDNPGIERNQRVISLASK	FP
2048	2	3	300	1	0	45.62	34.53	LQRNLERVSMSVLQDDSFR	FP
2052	3	10	40	1	0.0028	45.74	37.82	FETDPSGKRFKVCYYTGADAPTINSISISFDMNER	FP
2052	2	10	52	1	0	45.74	14.03	KPPQTGLSKKPPPASPPPVSSYPGPK	FP
2055	2	9	98	1	0	45.83	23.15	ALRRHFTEFK	FP
2055	3	7	140	1	0	45.83	9.87	EEDDVTPTESHSTCRPR	FP
2056	2	9	99	1	0	45.88	24.31	NYGDPILENLSPGSK	FP
2056	3	17	15	1	0	45.88	17.13	LSQNTQERSNLEGLGSTGAADEK	FP
2058	3	8	94	1	0	45.93	21.97	ALSSAPLSPHSHSGQLQPQPSSLSAQR	FP
2059	3	7	71	1	0.0006	45.95	36.84	DDGAVQLIGHRAVDYFPHSTSLAPDQGAMPVVSPRKR	FP
2059	2	6	150	1	0	45.95	12.57	VKCATLSVDSGQASDSSAAQSYSGGKR	FP
2060	2	5	250	1	0	45.94	24.02	DHPTVLKPPNRLYQK	FP
2060	3	8	85	1	0	45.94	24.7	EEGSKGPIGAGPGPVVPGGAGPLGPAPGAGAM	FP
2064	3	9	36	1	0.6601	46.04	44.87	TMFSAGITPSINHDFHDQVFRCVISSKGVGTDGLLCVK	FP
2064	2	6	150	1	0	46.04	24.84	EYNKGGCKALAWGEECDVEPCEMR	FP
2067	2	8	110	1	0.2068	46.15	49.57	YLIVMSVSQCLIVGITIVK	FP
2067	3	8	76	1	0	46.15	18.33	DVVHKELAEEGQPGAAQQALTGEREKNSK	FP
2070	3	13	24	1	0.0002	46.25	36.15	CQVMLETVSTVSEQGFPGVPDDKFK	FP
2070	2	8	120	1	0	46.25	28.48	ALYWMKDKSYKIQR	FP
2071	2	3	430	1	0.0007	46.31	37.23	DCFRFITGLIR	FP
2071	3	12	41	1	0	46.31	11.37	GLCSSPGAPAADAAPARGPTDK	FP
2072	2	6	150	1	0	46.24	13.28	WCFAKGCETCKCPKEGTHTR	FP
2072	3	8	74	1	0	46.24	19.85	VGTGKQNELTGNGAKSNGKNDTTLQSLVYHPAK	FP
2076	2	16	17	1	0	46.34	24.85	FTVFSRQKQSLPAPQR	FP
2076	3	18	8.8	1	0	46.34	26.22	RDRPRLAQPPESEPGGIHRLVHVSK	FP
2078	1	3	700	1	0	46.34	5.79	GGGGK	FP
2079	3	10	52	1	0.0002	46.45	36.42	SQRLCSALSECTLQTLNCNEISLR	FP
2079	2	10	79	1	0	46.45	32.13	ILSNGVAEKTWDDVLK	FP
2080	3	7	77	1	0.0016	46.45	55.4	GLSYSKRPKLYTFILTSYFITVGLLHSVCTSFAK	FP
2080	2	4	230	1	0	46.45	16.57	GNKQGSIDQAQFGTGNELPKESKK	FP
2082	3	10	38	1	0.7882	46.55	47.27	APDEPHLWGTYHLVVAEAALDSVQPVGVRVGALFEAR	FP
2082	2	7	130	1	0.1782	46.55	50.2	LVEIDDHIEFTNDFNFLYEFK	FP
2083	2	10	100	1	0	46.85	6.16	EGACNRK	FP
2083	3	15	24	1	0	46.85	4.68	AQPEETHARK	FP
2084	2	7	160	1	0	46.55	31.28	YFSVRKGEFLTVDR	FP
2084	3	11	45	1	0	46.55	35.31	HPGIFQGYANEYVVKKERLAVR	FP
2087	3	14	13	1	0.6431	46.66	45.43	QLHPPIFDDLTPFTLPSAASATAPITPVCGLPGLPTPPR	FP
2087	2	9	79	1	0	46.66	31.08	VQCMAFIREDLRANTGTQFSKQK	FP
2088	2	7	150	1	0	46.67	21.69	IMWEEGPCTGVPQAK	FP
2088	3	20	6.1	1	0	46.67	3.65	DAGQDSHAARAPQAGEGTGPAGRHR	FP
2091	2	6	180	1	0	46.76	21.63	LTKHSGKVLCIAEQR	FP
2091	3	12	41	1	0	46.76	33.56	GSVNVLLTSFARDEQTCSLSKDR	FP
2092	2	2	450	1	0	47.04	21.21	TCFDKSFCSDCNEIRCR	FP
2092	3	7	99	1	0	47.04	24.9	EGSHVPSHAVLHTKKGFNKGCEACTFPR	FP
2096	3	10	44	1	0.0253	46.87	40.95	DVEANPWFCGLKEAMHWTCDALERYSR	FP
2096	2	9	89	1	0.0004	46.87	37.38	FLLTKGCYLGLCGHAAQLNK	FP
2099	2	11	57	1	0.0001	46.98	36.53	EIDHLDPLSAVPIDELRSK	FP
2099	3	17	9.3	1	0	46.98	61.47	YLNMLVAKRLLIYVWPDLIQNWTAMR	FP
2100	2	4	240	1	0	46.97	27.3	IRLATTGXHCGVCGASGTGSRLAAPXL	FP
2100	3	9	55	1	0	46.97	28.36	HRGGCGGDVGAAGTEGSPGAGAPPTLVLRIREVCLEAAQR	FP
2102	3	17	12	1	0.8997	47.31	46.97	LVLMASDRRDQWLAHLFAIAAR	FP
2102	2	13	40	1	0	47.31	22.95	NENESILAESIGSSPR	FP
2103	2	10	86	1	0	47.28	12.65	ASTREEAPPPLPPSSR	FP
2103	3	10	59	1	0	47.28	11.64	SSSKESFSGMSGDESSSSKQVENR	FP
2112	3	5	120	1	0.9124	47.27	46.98	ELMKTSASLPTEHHGILLWYNRLYNLKNK	FP
2112	2	3	320	1	0	47.27	35.56	GYGMTYPSWLMGPGTHQFKR	FP
2114	3	8	87	1	0.4373	47.34	49.43	EDLAFLNPIEGANLLNSVDELFSEEK	FP
2114	2	7	120	1	0	47.34	26.1	GHSKATLHPGVAQHLLDR	FP
2115	2	2	480	1	0.1914	47.55	44.08	KVWMASCDFNVLLWK	FP
2115	3	8	80	1	0	47.55	34.3	NFLRTVPNGPIEDVKAGAAGEGLCAMK	FP
2119	2	2	410	1	0	47.44	22.58	ERTWTMQVKDPTPPAQTR	FP
2119	3	12	26	1	0	47.44	32.81	MWAMLEETEKESLCEAAPSRDEFKEEK	FP
2120	2	2	460	1	0.0368	47.45	41.92	TQFMHLEPLHSHFSLGLQDK	FP
2120	3	15	12	1	0	47.45	20.57	CGECSVAGYHRGSAKDGCVVCYEVVQPRQVDTK	FP
2122	3	8	84	1	0.0001	47.56	37.13	DLEPNYVTVDKFGPSFNGHGGISYLKGK	FP
2122	2	1	590	1	0	47.56	25.1	YFTQMHRYKPPVAMCR	FP
2123	3	10	56	1	0.0001	47.56	37.22	KFFDHITKNEPMHYPLNLASER	FP
2123	2	11	54	1	0	47.56	35.67	IILWEKQTKTVYIR	FP
2124	2	0	510	1	0.1797	47.56	44.01	YALVVGLMDVPSSFKTKWKEFDK	FP
2124	3	12	18	1	0	47.56	23.39	LTSDKTLNQASNKPHNSACGSLISSNVEMGCQLTNDKK	FP
2127	3	8	98	1	0.0002	47.68	58.51	VVIVVIVILIVCCCFISLNR	FP
2127	2	6	210	1	0	47.68	26.52	RRVVLRVVPGAEK	FP
2128	2	4	310	1	0.0148	47.68	41.2	ICTMDFGYVNEWWHIK	FP
2128	3	12	32	1	0	47.68	33.97	GGELGPQPDTYDVTYGDLQLLEQPEAKK	FP
2131	2	3	360	1	0.0006	47.79	38.6	ELKIYTEMKGFGIESLSAR	FP
2131	3	6	130	1	0	47.79	62.04	TEGFTQINFAAIKLSVAGQLLAALALLAGLLK	FP
2132	3	7	67	1	0.1851	47.79	44.27	TEKDVLVNYSSVTGWGPPVAPPEWGVIVSKALQK	FP
2132	2	2	380	1	0	47.79	29.28	YLSQVETSLEVTQEELQQRR	FP
2134	3	8	74	1	0.8696	47.91	48.35	LEKAIALFALEVNMGTKASTELFPVGYER	FP
2134	2	3	400	1	0	47.91	23.76	AGIGSEGKRGPPGPLGVMGPIGK	FP
2135	3	10	33	1	0.715	47.91	48.89	GVLWTFTRSYVAKALADRAYAAQELNLPSLLEEGK	FP
2135	2	2	330	1	0.0049	47.91	40.42	SVAFLGGAMTPSRIVDVPSQMRIR	FP
2136	3	8	37	1	0.6238	47.9	46.59	METPSVHWLSVTREEAENNISVYSPQYVKTPEIVLVPFR	FP
2136	2	4	200	1	0.1058	47.9	43.61	NEQYKILRTTYYQVAFFDATGKIMK	FP
2138	2	4	290	1	0	48.02	9.6	GDFRKGAKDASGPPGK	FP
2138	3	14	28	1	0	48.02	26.35	GGETQLFTSGLPTNTSDQVSANR	FP
2139	3	17	6.5	1	0.0027	48.03	40.03	RDIVKETGMEQPQMSDASVIEGGLRQGLQLALTSK	FP
2139	2	3	330	1	0	48.03	31.47	IVLNPDSLVQEEDDPNLVKCQR	FP
2140	3	8	62	1	0.0477	48.02	53.49	HIIVDSSGLMLLSQGSLISGLLDPVPEEELDPEPVAAPLR	FP
2140	2	6	130	1	0	48.02	28	RASSPEAMAPRPAPPPLSRALPAHLGR	FP
2143	2	9	81	1	0.0418	48.13	42.72	DQPTVIVMVPLQARAALFGSR	FP
2143	3	6	96	1	0.0003	48.13	38.46	LAAQLQQLTNHILVHRRLSPARPGLSRQVK	FP
2146	2	6	120	1	0	48.02	22.24	FSTGSCSHKTSEQKIPVSFSSDSNIK	FP
2146	3	11	22	1	0	48.02	29.11	GTSAARVKSEEPCGGPSRLVAEGPASSMPAPASLGELLTHER	FP
2147	2	7	120	1	0	48.23	26.26	LEEITAKRSVDEITCTKSGDITR	FP
2147	3	8	51	1	0	48.23	34.03	LAHERSYQQLHAESSLLLALQSCAVSPKPSTAPSAR	FP
2148	2	9	94	1	0	48.24	18.68	LFAAPLNGEAGKSERSEK	FP
2148	3	16	12	1	0	48.24	27.8	KNWGQWSPKCTPKVQIEVEADDAAR	FP
2150	2	3	340	1	0	48.35	36.01	SWVIFANMPRKVRDQV	FP
2150	3	8	73	1	0	48.35	22.65	QAHQREDLCKALHQCMHATATLTRR	FP
2151	3	7	110	1	0.0688	48.34	43.5	GGNGSAWVFISGLGGRGQSVGRFFAEEALR	FP
2151	2	6	190	1	0	48.34	23.54	DHHTYRLKRAMTGDSLR	FP
2152	2	15	30	1	0	48.34	24.71	KGLFALK	FP
2152	3	14	30	1	0	48.34	2.7	AAKHPDEDRK	FP
2155	3	12	33	1	0.0367	48.46	42.9	YHQCRQAGPLQEALFIVADHHIGLLR	FP
2155	2	5	240	1	0.0089	48.46	41.49	LEILMLRLDEKSQLYK	FP
2156	2	5	240	1	0	48.48	17.88	QRQESPTTPLSGFEK	FP
2156	3	17	11	1	0	48.48	26.61	RSNNSRWSSALPLEESSMPRPR	FP
2158	2	16	25	1	0	48.59	9.12	KRAVGSSAR	FP
2158	3	20	9.1	1	0	48.59	9.05	PNSLGQSGPGPSSGR	FP
2159	3	8	49	1	0.3669	48.57	51.02	GSVQLLLSYHGIVADAPTTVSITWSQADREEVVASWWK	FP
2159	2	9	65	1	0.0117	48.57	41.85	IQYELRWSVDTIHPLSRGISLTSK	FP
2160	2	5	200	1	0	48.57	32.32	DVGEEKKNHRPSLNLLSLVDR	FP
2160	3	6	87	1	0	48.57	33.13	TEEEWYEPGEQEVWPARPEMRPCASDSDFR	FP
2162	3	12	17	1	0.9929	48.7	48.67	EIHISHTVKPCIEIEKYLLEYIDEEPQPVYLQMK	FP
2162	2	10	59	1	0	48.7	1.35	GRKGPKGTPGPPGQVGRPGQPGPDGSEGK	FP
2163	3	9	80	1	0.0018	48.68	40.34	YFNMIYSNDPLQTLQFYRKK	FP
2163	2	4	290	1	0	48.68	21.52	VTRCCKGKCGGTLFIK	FP
2164	2	8	110	1	0	48.78	17.08	GERAEEGWPEEAEAAEAER	FP
2164	3	8	93	1	0	48.78	35.33	LLVPGPDAGAGQGAQAVSLEWGGEPAAAAAAAFR	FP
2166	1	7	270	1	0	49.35	6.5	SGGPK	FP
2167	3	11	39	1	0.054	48.8	43.67	CIIVTKKPIFPSNDNVDQLIIGLTGTCTR	FP
2167	2	4	280	1	0.0001	48.8	37.88	DELAIFPQDPFRARFKR	FP
2168	2	15	21	1	0.0013	48.85	40.23	GDKFWSVRMPLSGAIKCDLR	FP
2168	3	9	51	1	0	48.85	28.24	YESGSPATRNADAKTQLPLAVALSQAASESPMR	FP
2170	2	14	27	1	0	48.93	7.76	QHKSQINTPDK	FP
2170	3	21	4.9	1	0	48.93	26.64	KELCSGPSNLGSLQLDKR	FP
2171	3	10	39	1	0.5277	48.92	50.63	ELMGIIYRTDTFPGIEEHCRGYVIALAQLCLCK	FP
2171	2	3	330	1	0	48.92	28	YATAHRHVQWHACLSTMEVHK	FP
2172	3	12	18	1	0.9637	48.91	49.03	RAQYQSPLGGLYFLGEVDLMTGDGVVTVMPSERGDVTIFGK	FP
2172	2	5	180	1	0	48.91	35.89	GDGNRDQNTFMNKVILEADFGPALKGK	FP
2174	2	7	230	1	0	49.01	6.54	VPAPQHRK	FP
2174	3	17	15	1	0	49.01	14.03	IFGKGYEGTSNPK	FP
2175	2	4	270	1	0	49.02	37.08	TVPNRVVVILKTDPSMAHIR	FP
2175	3	9	69	1	0	49.02	26.13	SLQPQASLTSPNSLGQPRLSSIRPSGPEPPDR	FP
2176	2	5	190	1	0	49.04	26.7	TGGQSYDDPYEPDPTGMRFMYK	FP
2176	3	9	44	1	0	49.04	17.84	VGAREPGPGPGPGPRARGGSGLVPSCAPSGPRPSGGGLWAR	FP
2178	2	6	200	1	0	49.15	33.66	HHQQWDKFLKRGFIK	FP
2178	3	10	44	1	0	49.15	33.17	ISDEKLSCGIFVLYCEQQGSSDQSVSK	FP
2179	1	7	290	1	0	49.35	10.38	GIAGK	FP
2180	2	1	520	1	0	49.13	29.54	QIKTVAEHISTAVYDLNK	FP
2180	3	10	51	1	0	49.13	38.01	GAGTRGVIGVKEGAHIKFSVGQVALPLEPR	FP
2182	2	4	300	1	0	48.92	12.29	DRLPGAPNSDSAARPRR	FP
2182	3	10	65	1	0	48.92	6.69	CCSSVCCSPRCYTTRCCTTECCSPR	FP
2183	2	4	280	1	0	49.26	4.26	EPEKKEESTTSGAPSDPQK	FP
2183	3	7	98	1	0	49.26	19.25	LESLVEQSSSDKTEQSSAPEADQNLESR	FP
2184	2	9	53	1	0	49.29	24.97	DHYPEQSTQAQRAVEHGNSAPIIESENVLSSK	FP
2184	3	5	52	1	0	49.29	32.29	QVYSRLQFAVEQPTPKDVSSGEPSPQPNQQAGADMAAEEQALLRWAEK	FP
2186	3	11	41	1	0.5777	49.37	50.88	ILMSVGPMVQDFQHLVEVCHMMFLKDK	FP
2186	2	5	190	1	0	49.37	19.03	GELLAAGGGAGGAGGRAARHVRR	FP
2187	3	12	25	1	0.2608	49.36	46.35	FEAASMDDELVEVELSKNKWCWDEHMISIK	FP
2187	2	10	59	1	0	49.36	32.87	KEPDEVALLLTGAPIQERKQR	FP
2188	3	12	26	1	0.838	49.37	48.82	VLKAFQDRDQYIQEVTLTGLISRLHGELTQLVVNK	FP
2188	2	5	170	1	0	49.37	17.36	LSSPESFARGCEQCVYPKEGTHTR	FP
2190	1	9	160	1	0	48.78	14.82	GVAIS	FP
2191	2	3	300	1	0	49.48	15.33	NASTNVWPGPGPADQARCEPAR	FP
2191	3	15	12	1	0	49.48	31.03	IEYETDNAGPAGAPIPERWSLSVSQPEVRDR	FP
2194	2	5	200	1	0.4867	49.58	47.72	AFKYVLMFEEPTLGSVVMSMR	FP
2194	3	9	49	1	0.0004	49.58	40.06	NSLLGSAQTAVTCDGLQTKLPPVIITRTGTGDAVVR	FP
2196	2	9	68	1	0	49.6	27.5	ESGSLSADVHEAISELSGRSRESETLSK	FP
2196	3	13	12	1	0	49.6	37.72	QSSWCSQPGLLHSPDSSDPTGPTTPLCLPPPSPDQLIEVLDK	FP
2198	3	11	41	1	0.0872	49.71	45.14	GLQLQKKNIVIKIYNEQLGFTEAIK	FP
2198	2	4	280	1	0	49.71	-0.76	KGGSGSGASGGGGGGGSHTKVHK	FP
2199	2	3	280	1	0	49.7	16.12	AYQEPHVTSIEAGAGHKVTKAAHAAK	FP
2199	3	11	25	1	0	49.7	13.98	GPPGVPGQPGPSGPLGPLGPEGPAIGGEGPGPPGREGRDGKDGK	FP
2200	3	9	45	1	0.0448	49.7	55.29	GNAFATLVATKCLFFAPINYHEFMLETLKER	FP
2200	2	1	480	1	0	49.7	30.31	EPPKTLPASSVYGELSLPDTKR	FP
2202	2	6	140	1	0.2146	49.81	46.49	VDLPLGETLAAFDLLEDENLGR	FP
2202	3	10	38	1	0	49.81	34.56	QTRRLVASTSYSDTHGDAMPFRFDPVSGLHPR	FP
2203	3	11	35	1	0.1759	49.83	46.22	YSLLANVGIDADSAGELPFRSDLLRSEPFR	FP
2203	2	9	76	1	0	49.83	16.74	SSGTPIVKGQTHGAQSIEPRR	FP
2204	2	14	36	1	0	49.83	14.81	DEPSSALGR	FP
2204	3	16	23	1	0	49.83	7.44	STTPTAKPTGEPGR	FP
2206	2	14	30	1	0	49.93	10.58	TCPQSSVKMAEKKPR	FP
2206	3	10	78	1	0	49.93	26.11	QTEKVRKVEPLDPIPTGQGIAEK	FP
2207	2	18	18	1	0	49.92	21	ALEMALK	FP
2207	3	30	0.85	1	0	49.92	30.01	WKSLGFDAIK	FP
2208	2	5	240	1	0	49.92	22.85	KHATLTSSLNFAKGCEK	FP
2208	3	10	54	1	0	49.92	24.21	GPAALSAGVAACGAMLRGPDPARPAPPRK	FP
2210	3	26	1.3	1	0.018	50.04	43.72	TRWSPWTAAGLLSMYGPWRGGSSQGVMISTGK	FP
2210	2	7	120	1	0	50.04	27.41	GMGRLRKWGGLVAAATGAGGGGER	FP
2212	2	10	84	1	0	50.08	14.39	ESFTKGCESCEYPK	FP
2212	3	15	21	1	0	50.08	36.33	DPGGYEVDLPFAGAGGLALAHEEK	FP
2214	3	9	57	1	0.0027	50.15	58.76	VSYVIPNMVPPFLLYMFGMVVQVLHPAQK	FP
2214	2	4	240	1	0	50.15	22.42	DSQSAGGQRFGSAIEDFTRGK	FP
2215	2	15	33	1	0	50.25	15.28	PFNRTAVK	FP
2215	3	15	27	1	0	50.25	17.63	TSQEYSDLHYR	FP
2216	2	3	300	1	0	50.15	34.81	IQEMTVGYKLAIGQLTDGAR	FP
2216	3	12	28	1	0	50.15	9.48	RNDSDNQEMDGRGPRPGRPPFGPRERPR	FP
2218	2	2	410	1	0.0001	50.27	39.93	VEEPMMGGALLDLAQHTGELGGLGR	FP
2218	3	10	31	1	0	50.27	34.21	GEPEEISVDPATVDIKPGSIDVDAKPLNVDVEPGEAK	FP
2219	2	4	270	1	0	50.25	37.14	ELDAPTVSENLNGIYLKNM	FP
2219	3	14	17	1	0	50.25	28.47	DDCTSNYLCGAAISEDAGDACDKDGDCLWR	FP
2220	3	16	7.5	1	0.2659	50.28	47.3	KKALDGSAGMIIFIHTDSQHFADGQFLEERLIGCVQTR	FP
2220	2	8	86	1	0	50.28	20.47	APILNGQSSVKPQPPPPRSPFQQPQK	FP
2223	3	15	13	1	0.1405	50.37	46.43	APDFHGKMDADGSAVLLLLLLSSLAEPGMAGSGEPR	FP
2223	2	4	250	1	0	50.37	27.88	EQKLQQALHTTSSSTDQKFLK	FP
2224	2	8	120	1	0	50.37	21.59	EGTHIRHHEIFSTSRK	FP
2224	3	14	21	1	0	50.37	39.01	CCQLSATMTSSVCSPGLAFKNVQVYLR	FP
2226	2	4	300	1	0	50.49	18.22	CNDEKAEALQRQFNGVKK	FP
2226	3	14	19	1	0	50.49	14.11	RNGKPTNHRPSLSRNLNPTVRHSEPPR	FP
2228	3	8	20	1	0.0614	50.5	55.71	LKVFCLECVTPFSLGVFASSLYETYMENSVGELYYKQWTDEEIKIFSR	FP
2228	2	9	62	1	0.0039	50.5	42.74	IFQKMNNYIARGEEVAAVITSFNDDALVMESATK	FP
2231	2	6	180	1	0	50.6	35.53	EIYNYMSLDSIAHDDPIR	FP
2231	3	9	62	1	0	50.6	19.22	VEPSLATQEMKIPRAAGGPSGDPDAPPAPQSR	FP
2234	1	20	14	1	0	50.59	14.82	GVAIS	FP
2235	2	14	27	1	0	50.71	38.74	IGLSKAEVVDTVDGDLMRIGGIK	FP
2235	3	8	62	1	0	50.71	33.41	DLTDCGPYLVSALGDLSNVSRYASDPKSNVPKAK	FP
2236	2	7	120	1	0.003	50.7	42.72	KMMVYPSELITTVVVIK	FP
2236	3	11	43	1	0	50.7	33.13	TAPSQAVGTISAPWGHVTLLHSRPAQSR	FP
2238	3	10	28	1	0.0001	50.82	39.81	APEFPVALAEGGGCYSLRPPGHDATLLHTFVVPRDECR	FP
2238	2	6	160	1	0	50.82	64	HFYELFKLFLVTLRDIVLHWK	FP
2239	2	12	44	1	0.0001	50.81	40.31	LWEVSIFPNEHVIVETSER	FP
2239	3	14	20	1	0	50.81	36.62	FSSKRPFSNAQELSAQRQFTLSALSLNSRR	FP
2240	2	4	290	1	0	50.83	9.03	GYDDTEENSRKSSGSIR	FP
2240	3	11	47	1	0	50.83	35	VMQIDANTNGLHDGLVQLQSNVNDVR	FP
2242	2	7	140	1	0	50.93	30.05	NSGEEYYNSASFITVVK	FP
2242	3	15	17	1	0	50.93	34.92	VAPAPNPLAVGLQSALSQEEEWQDGVR	FP
2243	2	1	440	1	0	50.92	26.07	HAKFSEQGVQLQVDCFHQGNR	FP
2243	3	10	39	1	0	50.92	27.87	IRASNCTKCLIHGDLPYCGQNDGESLLGGCDECR	FP
2244	2	10	65	1	0	50.93	17.67	HPTLTSSLNAKGCEECKYPK	FP
2244	3	9	51	1	0	50.93	17.03	GSNSRPRQPGMVEGPVTQGDPAKGNEQATVIK	FP
2246	1	16	38	1	0	50.91	6.5	SGGPK	FP
2248	3	9	50	1	0.0006	51.03	41.71	EPEVTPSTPSGTLLQEVTMNKLSELIKIAEK	FP
2248	2	16	17	1	0	51.03	34.7	EGLCPRCLLHGCPLQYVPEK	FP
2250	2	7	160	1	0	51.05	23.95	LVQMEEPSCQMEDQLR	FP
2250	3	11	46	1	0	51.05	22.69	GNATPPEQRASPRPQDMGKKIVVLADK	FP
2251	2	9	50	1	0.0021	51.17	42.87	GKGADVMAPPFEQGPPTLSVAQSLAALVSQEALGLR	FP
2251	3	11	11	1	0.0004	51.17	41.59	QLAATGQQSAYDLGKQSIRVVVGPNVAATVATGIAVLVMLSAWRPANCPGRAM	FP
2252	3	11	31	1	0.0129	51.15	44.47	YNKESVLQGAKKAQELNLSGETLWGVGMDMPLHFR	FP
2252	2	6	140	1	0.0002	51.15	41.23	MARLFDAVSLNPNTAQLVRMVER	FP
2254	2	11	55	1	0	51.27	17.88	GCNGCIFPRAAPAPPHCR	FP
[truncated: 346 more rows]
