# Supplementary material for: A robust linear regression based algorithm for automated evaluation of peptide identifications from shotgun proteomics by use of reversed-phase liquid chromatography retention time
Source: BMC Bioinformatics. 2008 Aug 19;9:347. doi: 10.1186/1471-2105-9-347 (PMC2553802; doi:10.1186/1471-2105-9-347)
Supplement: Additional file 3 — Peptide matches from X!Tandem search result for the bovine histone data set. The complete list of peptide matches along with their CRT scores from the search in X!Tandem for the bovine histone data set. [file 1471-2105-9-347-S3.xls]

## Sheet: 112806_BOVINE_std_results
Peptide matches from X!Tandem search result for the bovine histone data set
Scan No	Charge	Expect Value	Retention Time Based Score	RT(observed)	RT(predicted)	Peptide Sequence	assignment
239	2	0.99	0.0457	5.66	10.6	HAVSEGTK	TP
256	2	0.16	0.084	6.39	10.6	HAVSEGTK	TP
271	2	0.83	0.084	6.39	10.6	HAVSEGTK	TP
279	2	6.2	0.4719	6.72	8.45	AVTKCTSSK	TP
287	2	0.38	0.1169	6.81	10.6	HAVSEGTK	TP
302	2	1.1	0.1332	6.98	10.6	HAVSEGTK	TP
318	2	4.4	0.1689	7.3	10.6	HAVSEGTK	TP
384	2	1.2	0.4391	8.78	10.6	HAVSEGTK	TP
436	1	8.9	0.0027	9.94	17.58	GTLVQTK	TP
463	3	0.29	0.2576	10.52	13.17	QVHPDTGISSK	TP
464	2	2.4	0.1934	10.44	13.49	KVHPDTGISSK	TP
468	2	0.59	0.0087	10.61	17.1	EIQTAVR	TP
478	3	1.6	0.273	10.61	13.17	QVHPDTGISSK	TP
479	2	0.027	0.2182	10.61	13.49	KVHPDTGISSK	TP
482	2	0.61	0.02	11.47	17.1	EIQTAVR	TP
490	1	3.8	0.01	10.76	17.1	EIQTAVR	TP
495	3	0.02	0.35	11	13.17	QVHPDTGISSK	TP
496	2	0.25	0.2403	10.75	13.49	KVHPDTGISSK	TP
498	2	0.91	0.02	11.47	17.1	EIQTAVR	TP
506	1	8.6	0.0148	11.15	17.1	EIQTAVR	TP
510	2	0.75	0.02	11.47	17.1	EIQTAVR	TP
511	3	0.65	0.3848	11.15	13.17	QVHPDTGISSK	TP
514	2	0.44	0.3496	11.32	13.49	KVHPDTGISSK	TP
515	2	0.047	0.0537	11.47	16.06	DAVTYTEHAK	TP
528	3	0.084	0.4422	11.39	13.17	QVHPDTGISSK	TP
530	2	0.1	0.076	11.87	16.06	DAVTYTEHAK	TP
531	2	6.2	0.3816	11.47	13.49	KVHPDTGISSK	TP
542	2	0.035	0.076	11.87	16.06	DAVTYTEHAK	TP
547	3	2.1	0.5477	11.78	13.17	QVHPDTGISSK	TP
548	2	2.3	0.5239	12.03	13.49	KVHPDTGISSK	TP
558	2	1.1	0.0864	12.03	16.06	DAVTYTEHAK	TP
563	2	0.14	0.576	12.21	13.49	KVHPDTGISSK	TP
570	2	0.41	0.1241	12.47	16.06	DAVTYTEHAK	TP
575	2	3.2	0.0549	12.56	17.1	EIQTAVR	TP
580	2	0.2	0.768	12.82	13.49	KVHPDTGISSK	TP
583	2	1	0.1241	12.47	16.06	DAVTYTEHAK	TP
596	2	0.45	0.8287	13	13.49	KVHPDTGISSK	TP
600	2	0.16	0.2127	13.18	16.06	DAVTYTEHAK	TP
607	1	3.4	0.0935	13.18	17.1	EIQTAVR	TP
611	2	0.015	0.8913	13.18	13.49	KVHPDTGISSK	TP
616	2	0.01	0.2558	13.44	16.06	DAVTYTEHAK	TP
624	1	3	0.1324	13.61	17.1	EIQTAVR	TP
635	2	1.8	0.1635	13.89	17.1	EIQTAVR	TP
639	2	0.37	0.9277	13.7	13.49	KVHPDTGISSK	TP
651	2	2.8	0.1868	14.06	17.1	EIQTAVR	TP
652	2	1.5	0.4278	14.25	16.06	DAVTYTEHAK	TP
656	2	0.13	0.7142	14.34	13.49	KVHPDTGISSK	TP
680	2	4.1	0.5235	14.61	16.06	DAVTYTEHAK	TP
683	2	0.64	0.4295	15.31	17.1	EIQTAVR	TP
751	2	0.082	0.1332	16.73	13.17	QVHPDTGISSK	TP
762	1	6.8	0.3553	17.27	19.35	EIAQDFK	TP
763	2	7	0.247	16.72	19.35	EIAQDFK	TP
764	1	0.2	0.0988	17.11	13.17	QVHPDTGISSK	TP
766	2	0.013	0.1332	16.73	13.17	QVHPDTGISSK	TP
771	2	3.1	0.0748	16.95	12.67	QVHPHTGISSK	TP
780	1	0.042	0.0988	17.11	13.17	QVHPDTGISSK	TP
782	2	0.19	0.1185	16.88	13.17	QVHPDTGISSK	TP
800	2	0.086	0.1185	16.88	13.17	QVHPDTGISSK	TP
816	2	0.039	0.0748	17.45	13.17	QVHPDTGISSK	TP
840	2	0.11	0.0389	18.2	13.17	QVHPDTGISSK	TP
846	2	0.57	0.8168	19.24	19.76	YRPGTVALR	TP
851	3	1.3	0.6055	18.61	19.76	YRPGTVALR	TP
862	2	0.046	0.8168	19.24	19.76	YRPGTVALR	TP
870	2	0.13	0.234	18.84	21.53	HLQLAVR	TP
879	3	5.3	0.8413	19.24	18.8	KPHRYRPGTVALR	TP
879	2	0.086	0.8168	19.24	19.76	YRPGTVALR	TP
907	2	0.0015	0.4199	19.92	18.1	ALAAGGYDVEK	TP
922	2	0.015	0.4199	19.92	18.1	ALAAGGYDVEK	TP
934	2	9.2e-07	0.5094	20.66	19.18	ALAAAGYDVEK	TP
939	1	1.2	0.5522	20.51	19.18	ALAAAGYDVEK	TP
951	2	4.5e-06	0.5094	20.66	19.18	ALAAAGYDVEK	TP
978	2	0.15	0.2882	21.12	23.5	HLQLAIR	TP
982	2	0.031	0.703	21.18	22.03	KESYSVYVYK	TP
1004	2	0.99	0.0674	22.05	26.29	STELLIR	TP
1019	2	2.6	0.0674	22.05	26.29	STELLIR	TP
1022	2	0.55	0.2837	22.18	24.59	DNIQGITKPAIR	TP
1036	2	1.3	0.0369	21.38	26.29	STELLIR	TP
1047	2	0.33	0.5608	22.21	23.5	HLQLAIR	TP
1048	2	0.21	0.4332	22.84	24.59	DNIQGITKPAIR	TP
1051	2	7.1	0.0887	22.37	26.29	STELLIR	TP
1059	2	0.21	0.9219	23.17	22.95	ESYSVYVYK	TP
1062	2	1.1	0.4332	22.84	24.59	DNIQGITKPAIR	TP
1074	2	0.076	0.9219	23.17	22.95	ESYSVYVYK	TP
1094	2	0.38	0.4504	23.6	21.92	KASGPPVSELITK	TP
1099	2	7.2	0.3735	23.44	25.43	EIAQDFKTDLR	TP
1107	2	0.002	0.4216	23.69	25.48	ISGLIYEETR	TP
1122	2	0.0091	0.461	23.84	25.48	ISGLIYEETR	TP
1123	1	1.2	0.9429	23.98	24.14	SGVSLAALK	TP
1135	1	3.3	0.1989	24.74	21.83	TLYGFGG	TP
1146	2	8.7	0.4017	24.82	22.95	ESYSVYVYK	TP
1150	1	4.6	0.1989	24.74	21.83	TLYGFGG	TP
1154	2	0.00036	0.2973	24.75	22.41	ASGPPVSELITK	TP
1155	1	0.0071	0.4638	24.58	22.95	ESYSVYVYK	TP
1166	2	0.0087	0.3847	24.35	22.41	ASGPPVSELITK	TP
1167	1	2.3	0.312	24.1	21.83	TLYGFGG	TP
1170	2	0.33	0.2478	25.39	22.79	AGLQFPVGR	TP
1171	2	0.0024	0.2878	25.55	23.16	ATGPPVSELITK	TP
1186	2	0.14	0.2478	25.39	22.79	AGLQFPVGR	TP
1187	2	0.00062	0.2878	25.55	23.16	ATGPPVSELITK	TP
1198	2	0.25	0.1431	26.12	22.79	AGLQFPVGR	TP
1207	1	4.1	0.2315	25.48	22.79	AGLQFPVGR	TP
1212	1	6.5	0.0741	25.96	21.83	TLYGFGG	TP
1214	2	2.1	0.1431	26.12	22.79	AGLQFPVGR	TP
1218	2	0.43	0.8736	26.11	25.76	NDEELNKLLGR	TP
1219	3	1.9	0.7756	26.39	25.76	NDEELNKLLGR	TP
1231	2	0.057	0.9517	26.39	26.52	GDEELDSLIK	TP
1234	1	1.5	0.8909	26.22	26.52	GDEELDSLIK	TP
1235	1	4.8	0.0595	26.21	21.83	TLYGFGG	TP
1250	2	0.21	0.2442	26.58	29.23	ALVQNDTLLQVK	TP
1252	1	3	0.9792	26.68	26.62	NGLSLAALK	TP
1284	2	0.24	0.4604	27.57	29.23	ALVQNDTLLQVK	TP
1287	1	6.1	0.739	27.13	27.87	LLLPGELAK	TP
1306	2	0.067	0.9274	28.34	28.14	VFLENVIR	TP
1316	2	0.014	0.2796	27.91	25.48	ISGLIYEETR	TP
1322	2	0.53	0.9274	28.34	28.14	VFLENVIR	TP
1335	2	0.33	0.9274	28.34	28.14	VFLENVIR	TP
1406	2	0.013	0.5062	29.96	31.47	KTVTAMDVVYALK	TP
1470	2	0.00041	0.7554	32.35	31.65	TVTAMDVVYALK	TP
1480	1	5.4	0	31.61	7.36	AKKPAAAAGAKK	TP
1486	2	1.6e-05	0.7554	32.35	31.65	TVTAMDVVYALK	TP
1500	2	3.6e-05	0.7554	32.35	31.65	TVTAMDVVYALK	TP
1534	2	1.6	0.9195	33.48	33.25	AMGNMNSFVNDIFER	TP
1544	2	1.1	0.0002	33.04	22.79	AGLQFPVGR	TP
1547	2	0.69	0.9195	33.48	33.25	AMGNMNSFVNDIFER	TP
1584	2	0.26	0.5968	34.45	33.25	AMGNMNSFVNDIFER	TP
1598	2	0.00032	0.5968	34.45	33.25	AMGNMNSFVNDIFER	TP
1607	2	2.6e-05	0.0154	34.28	40.58	VTIAQGGVLPNIQAVLLPK	TP
1610	2	0.64	0.509	34.76	33.25	AMGNMNSFVNDIFER	TP
1623	2	0.01	0.3615	35.34	33.25	AMGNMNSFVNDIFER	TP
1635	2	0.0013	0.3615	35.34	33.25	AMGNMNSFVNDIFER	TP
1647	2	0.043	0.2172	36.11	33.25	AMGNMNSFVNDIFER	TP
1650	2	8.2e-06	0.0686	36.01	40.58	VTIAQGGVLPNIQAVLLPK	TP
1655	3	0.0037	0.0741	36.11	40.58	VTIAQGGVLPNIQAVLLPK	TP
1662	2	0.00017	0.0686	36.01	40.58	VTIAQGGVLPNIQAVLLPK	TP
1674	2	1.1	0.0877	36.32	40.58	VTIAQGGVLPNIQAVLLPK	TP
1680	2	0.013	0.0444	36.43	31.65	TVTAMDVVYALK	TP
1687	2	0.034	0.1474	37.01	40.58	VTIAQGGVLPNIQAVLLPK	TP
1698	2	0.12	0.1474	37.01	40.58	VTIAQGGVLPNIQAVLLPK	TP
1710	2	0.0034	0.9666	37.4	37.5	AMGIMNSFVNDIFER	TP
1726	2	0.028	0.2519	37.79	40.58	VTIAQGGVLPNIQAVLLPK	TP
1734	2	0.089	0.0515	37.9	33.25	AMGNMNSFVNDIFER	TP
1779	1	0.73	0	39.37	27.87	LLLPGELAK	TP
1999	2	2.1	0.1254	44.38	40.58	VTIAQGGVLPNIQAVLLPK	TP
11	3	2.2	0	0.14	27.67	ESLSSVQCPQPANPAPHLTRLR	FP
47	3	2.7	0	1.05	45.46	LQCPHQESDLLMKAAGLLAQAGLQIALRRPLGMK	FP
48	3	8.7	0	1.03	49.46	MYGLWDSTKNALSKVFFRLISSLYSQGGVAAVK	FP
71	3	6.2	0	1.59	37.6	VIAQDIQSSRSNLKDTLEVWKQNISQLEK	FP
83	3	3.8	0	1.91	44.83	ISNNVQTPSRPNPIEGLIEDLKDIFNIFNSLGK	FP
88	3	6.4	0	2.04	26.09	QGSRDVFVVNVVDGPREPGGADEEGAPRSGTAQFK	FP
128	3	5.7	0	2.98	25.5	HSDGEMDQVLHAECTPTPPSSTAERPAGPASIPLERAAPRSTAMR	FP
178	3	7.9	0	4.25	41.25	AWLSFPQQAQNRTLFGSVQFLPSSDQAGCSSPDPTGWEVATVVAGSVFNHGLGK	FP
202	3	3.1	0	4.83	50.56	QGPSMRAFITGNILIKPLLSSFHQSIVHFSKGTLAFHYSGER	FP
215	3	7.1	0	5.11	43.4	ETHADAWLLQSSAKDVTLGNPWGLNNNILVARDSGDMGSRELK	FP
224	2	1.2	0	5.31	40.88	GIAGFFWPEAQLSRDEAVYNSPIYGQLQQSSGDR	FP
235	3	9.1	0.0071	5.58	12.46	YVTEPDSPPR	FP
256	3	0.74	0.0677	6.39	10.86	LDGSAGGSPAPRR	FP
260	3	9.5	0	6.12	40.32	NGKQIGYGVALVAHNLNDSNCSEDYYVGKSYFQFSTLSADIAVSVPGVRAVAR	FP
260	2	0.51	0	6.12	45.63	NPKSFVVELVDQGSNTGGTVFYVLDELLKTVSRR	FP
262	2	5.5	0.3927	6.3	8.36	SPTGSGDR	FP
262	3	0.97	0.0305	6.3	11.66	QSPQPSLGGHR	FP
272	1	2.3	0.0003	6.64	16.56	TVGLAGGK	FP
274	3	3.2	0.0164	6.56	12.56	ETRGSPSVPPR	FP
276	3	8.2	0.6901	6.47	5.49	GKGPGPGAGGAESNK	FP
276	2	1.9	0.2226	6.47	9.42	EGDGPQPR	FP
279	3	0.35	0	6.72	19.14	QVEELGDSLSHGK	FP
280	3	9.1	0	6.56	23.28	EAIGGPVLSR	FP
283	2	4.9	0.7549	6.73	7.48	SSKPTGKAR	FP
283	3	0.99	0.0026	6.73	14.53	FAASPGPAADAAPEK	FP
287	3	0.73	0	6.81	23.68	VVGQLGKIGSMR	FP
288	3	6.7	0	6.73	21.6	LPDVGEPLPR	FP
290	3	0.56	0.0285	6.83	12.24	QGAGSSGSSGSSSSNRRGFRDWR	FP
298	3	6.1	0.0001	7.13	18.25	LAQPSLAPAK	FP
300	3	2	0.0002	6.98	17.06	SRPQPSSVSSFR	FP
302	3	9.2	0	6.98	23.68	VVGQLGKIGSMR	FP
303	3	0.98	0.0463	7.05	11.92	QVVPCSTSEK	FP
303	2	7.6	0.0001	7.05	17.62	GDTVIGR	FP
304	3	3.1	0.1884	7.05	10.21	SPTAPGGAGPPPPR	FP
308	3	6.2	0	7.13	27.4	GALFYGGITGRSAR	FP
311	2	6	0	7.3	23.27	SAAAVAVAAAM	FP
311	3	7.5	0	7.3	22.25	APAPPSEDEFALR	FP
314	3	3.7	0.1388	7.3	10.86	GCDPCSYPR	FP
318	3	6.8	0.0003	7.3	17.19	LGQVTVTNTPSK	FP
319	2	5.5	0.0137	7.37	13.52	WDGATGKR	FP
319	3	1.3	0.0004	7.37	16.98	MMQLRGAGPDEK	FP
320	2	6.4	0.0012	7.45	15.97	EPASPLDK	FP
320	3	6.3	0.0001	7.45	17.9	ADGGNEGIVPQVK	FP
323	3	8	0	7.45	30.12	QAKTGFLLIGK	FP
324	3	1.4	0	7.37	21.3	LLKVGGDEMAK	FP
328	2	9.4	0.6676	7.53	8.56	DPGGPCGGGAR	FP
331	2	9.4	0.0142	7.62	13.72	GQDSLEASK	FP
335	2	0.57	0.0019	7.69	15.72	HAPFAER	FP
335	3	9.4	0	7.69	19.87	SDKQVQVQALK	FP
336	2	3.5	0.0002	7.68	18.05	ASTFTVGPK	FP
340	2	2.2	0.0038	7.84	15.22	ETQGLPDK	FP
348	3	3.5	0	7.98	27.79	ALYVLVGTACR	FP
350	3	0.25	0.0689	8.14	12.53	GAANVSPAPGGPAAR	FP
351	3	4.9	0	8.06	19.79	GEEPAGCFAVK	FP
355	3	4.1	0.1535	8.53	11.93	GNTAGAGQRESM	FP
356	2	2.7	0.7543	8.06	8.81	GCDPCR	FP
356	3	7	0.0053	8.06	15.12	GAVAKCVATR	FP
360	2	7.7	0.7597	8.14	7.41	SRDGGGPSR	FP
364	2	3.3	0.0098	8.22	14.67	MNSIGTR	FP
366	2	9.2	0.0006	8.38	17.51	MVGAELNK	FP
366	3	8.5	0.0002	8.38	18.73	KAPPGGGGALLARK	FP
367	3	4.9	0	8.3	25.45	SPQGPLCILK	FP
368	3	1.6	0.6155	8.53	9.72	SSSSVGGGCTR	FP
372	3	3.8	0.8259	8.53	8	CGSPGAKAAGR	FP
380	2	0.56	0.0256	8.53	14	LQGQAMK	FP
382	3	6.1	0.1897	8.53	5.23	GSGSTAGPSSGGSGPK	FP
382	2	0.93	0.0007	8.53	17.51	MVGAELNK	FP
383	2	5.2	0.5084	8.61	7	SSSGSSGR	FP
384	3	7	0.3272	8.78	11.09	EPIKQSKSSEK	FP
387	3	0.18	0.004	8.7	16	EGGPTLSGAGATR	FP
395	3	8	0.3626	9.02	6.79	RGGSGSAERDPSR	FP
396	3	5.5	0.4038	8.78	6.74	HSSGKRPSSATTTAR	FP
398	2	3.9	0.0026	9.19	16.9	LISGGAVGGK	FP
398	3	6.8	0	9.19	34.52	APALAALLAHALR	FP
399	2	4.6	0.0304	8.93	14.2	VVVTCK	FP
399	3	0.43	0.0027	8.93	16.59	ALSSIDPNR	FP
402	1	8.9	0.007	9.19	15.93	GVLGG	FP
404	3	0.61	0.8821	8.93	9.29	TKGSGGGGGAAVSR	FP
404	2	8.1	0.8114	8.93	8.36	SPSGTGDR	FP
408	3	8.5	0	9.35	26.75	ASMMGQRASLLTAR	FP
410	3	0.64	0.0004	9.2	18.76	TGGGGGPSCPWPEM	FP
412	3	5.8	0	8.93	25.28	FRLSSGPGPLKGAVR	FP
414	3	1.6	0.0005	9.36	18.5	GEHPGSGGVLRVK	FP
418	3	0.83	0.3281	9.36	11.66	QSPQPSLGGHR	FP
419	2	2.1	0.043	9.36	14.24	SGASIPDER	FP
419	3	6.9	0	9.36	22.02	GDKDVGAIQGTAIR	FP
420	2	8.5	0.336	9.36	7	SSSGSSGR	FP
427	2	4.1	0.9763	9.36	9.29	EPSTGGPSR	FP
427	3	6	0.0006	9.36	18.41	NGPAVADTLACGSR	FP
428	3	8.9	0	9.44	23.09	GSIPVAGLAAKK	FP
430	3	1.3	0	9.61	33.55	TITGDIDSIIIK	FP
431	3	4.8	0.0086	9.61	16.14	QEEGPGSDGVGGPAFR	FP
431	2	9.4	0.0002	9.61	19.74	KVLTTDPVR	FP
432	2	2	0.5559	9.61	8.2	VDANSKGPK	FP
432	3	3.1	0	9.61	30.75	DLVTLSASTTLPR	FP
434	3	0.41	0.8968	10.11	10.42	KALKSSSDSSR	FP
435	2	5.7	0.0534	9.69	14.33	KPDRLAR	FP
440	3	0.83	0.0012	9.69	18.08	HESVVPSIGKNEAK	FP
440	2	4.7	0.0001	9.69	20.58	RPKDLLPR	FP
446	3	4.6	0.8936	9.95	10.26	GPAQAGSQAVSTGQQR	FP
447	2	8.7	0.6266	9.94	8.78	GTEAEPGKK	FP
447	3	9.4	0.0134	9.94	3.18	GGHDQSSSGGGGEDK	FP
451	3	5.1	0.0019	9.78	17.74	DEAAMSTVAQGGR	FP
452	3	6.9	0.1161	10.03	13.75	GCEKCGFPR	FP
452	2	7.2	0.0078	10.03	16.65	GMLSTR	FP
456	2	8.5	0.7302	10.2	11.01	QLAGDTNSK	FP
456	3	8.6	0.001	10.2	18.77	EDSKAQLAAAAAAAK	FP
458	3	3.6	0.0008	10.2	18.99	AGEGAAAAAAAAAAAAATGM	FP
459	3	6	0.4199	9.94	7.99	TASDEPSSEPRR	FP
459	2	6.9	0.1307	9.94	13.52	WDGATGKR	FP
464	3	0.71	0.1491	10.44	6.85	SRTSTTPTSSGADSDRK	FP
467	3	3.2	0	10.37	23.95	GQGYNDIGTVLR	FP
468	3	5.8	0.2594	10.61	13.25	KSCEPCEFRK	FP
472	2	3.1	0.9068	10.44	10.71	AIDNSQER	FP
472	3	3.5	0	10.44	22.11	QEIATGPSVAISPK	FP
478	2	3.9	0.2046	10.61	7.49	SGGGACGDR	FP
479	3	3.2	0.0312	10.61	15.81	YVSLRNAGGCVSGREGK	FP
488	3	2.6	0.8256	10.92	11.43	EASTEIKKTKQK	FP
488	2	2.2	0.0159	10.92	16.8	VVPVVGNDK	FP
491	3	7	0.001	10.92	19.43	MCTHNQCDLIR	FP
491	2	3.2	0	10.92	26.79	SSLELALR	FP
496	3	3.8	0.1509	10.75	14.13	AGGGDQRGLKLPGAQSNK	FP
500	3	5.4	0.0282	10.93	5.16	GPEGKPGRPGPGGK	FP
503	3	1.1	0.9091	11.07	11.34	EAPEPSSVSPSRR	FP
504	2	8.4	0	11.07	27.91	QGHLMLLK	FP
508	3	6.2	0.1551	11.31	14.64	HGEAEALHGR	FP
515	3	7.7	0.0213	11.47	17.04	HTYEGPSPAFGRPER	FP
524	1	6.9	0.1464	11.56	14.95	FVRAATGK	FP
526	2	9.1	0.8224	10.75	11.28	SAKTGPVR	FP
531	3	7.2	0.0767	11.47	15.65	GPSSRRAGGPLKGGGLASK	FP
535	3	2.1	0.2255	11.71	14.53	FAASPGPAADAAPEK	FP
536	3	5.7	0	11.71	24.23	TVVGSLIRGR	FP
538	1	4.3	0.1911	11.7	14.75	FATRQVK	FP
547	2	6.1	0.0006	11.78	20.81	FGEVSLK	FP
548	3	4.6	0	12.03	30.82	VSNLGAELQLQQVVKK	FP
556	2	9.2	0.8668	12.21	11.82	FPGCTSSPK	FP
556	3	4.2	0	12.21	27.37	GLGRFVQEPLNR	FP
562	3	5.7	0.0003	12.3	21.84	LSHWQEVATR	FP
563	3	0.7	0.0064	12.21	18.95	IVVKSLATRKEERPK	FP
567	2	2.3	0.4581	12.47	14.18	DVKVGTR	FP
568	3	2	0	12.39	27.09	VSLTLSSLPGPCAR	FP
570	3	5.2	0	12.47	26.87	GISPPVSPLPKSVGVAAK	FP
571	2	8.1	0.0003	12.3	21.91	ETGIPVPVK	FP
576	3	3.2	0	12.11	36.43	ELLAGLPELSIR	FP
580	3	3.4	0.0414	12.82	7.63	VNEPAQGPSAPGTGSEQK	FP
582	2	4.1	0.0903	12.91	16.87	NEPTSVM	FP
582	3	1.8	0.0251	12.91	7.12	GPEPGGPGRGGAR	FP
583	3	5.4	0.8474	12.47	12.91	IKERNNSITDKSAAR	FP
591	2	5.2	0.2623	12.91	10.23	RSQAAER	FP
591	3	0.97	0.0006	12.91	21.83	LVRGQVSTPLR	FP
592	1	4.2	0.8849	12.38	12.71	QFPAPKK	FP
594	2	8.2	0.1413	12.65	16.07	YLSHVR	FP
595	3	3.1	0.0283	13.18	7.55	EQDPGQSPRR	FP
600	3	1.4	0.0779	13.18	17.31	LMETTQRAAVDNQAR	FP
603	3	1.4	0.0018	13.18	4.3	ANPGKGEKTKAK	FP
612	3	6.1	0.7393	13.36	14.12	NSASSSLPR	FP
616	3	6.6	0.0005	13.44	22.6	QFLGSTPTPHLSCRR	FP
618	3	3	0.0134	13.61	7.12	GPEPGGPGRGGAR	FP
628	2	0.63	0.893	13.8	14.11	EACCSAPEM	FP
628	3	1.7	0.5181	13.8	15.28	LAQLEGEAGGRQR	FP
630	3	9.2	0	13.79	25.59	ELHAHTLNALGR	FP
632	1	0.96	0.1792	13.8	16.9	IDVAAAAEK	FP
639	3	8.3	0	13.7	26.93	NCCMSTTLAVGLSAGPTK	FP
643	3	6	0.9068	14.06	14.33	FPCMGGKGCAAK	FP
643	2	2.6	0.0123	14.06	7.49	SGGGACGDR	FP
648	3	3.3	0	14.16	35.1	GESDLARLEEQTFEDMNGYCGVDGNQTAFLGSLGEEAAVPTANDKCFTAVGSYGSR	FP
652	3	0.98	0.0167	14.25	8.05	GGAGGGGGGGGGGGPSGLEAGCR	FP
659	3	1.8	0.6591	14.34	13.33	AEESAATSGSEM	FP
660	2	3.1	0.5769	14.43	15.7	ETEGSAIPK	FP
660	3	0.82	0.0455	14.43	19.14	GGNAMPSLPSTAAPK	FP
663	3	5.4	0.0149	14.51	20.38	SLPKMVGGSYK	FP
666	3	3.1	0.0115	14.6	20.72	LVTATPHLEEPK	FP
667	3	8.2	0.9586	14.87	14.98	NCCIMSKPSSR	FP
668	3	3.3	0.6191	14.52	13.37	KAAGGRTEAPSLPK	FP
671	2	4.1	0.3682	14.61	12.51	EDPKGVR	FP
671	3	4.6	0.0011	14.61	5.3	GGNAGRTGGGGGPR	FP
675	3	3.5	0.0001	14.87	25.35	FAFDANAPAIK	FP
676	3	3.4	0.001	14.79	23.28	GKPTGQGLGRSGVWVQK	FP
678	2	6.3	0.3524	14.78	16.9	IDVAAAAEK	FP
679	3	9.3	0.0049	14.88	21.84	DQVAGSVGQAVKIK	FP
680	3	5.8	0.0733	14.61	18.78	QLGVSGPLGAPGPPGPDGK	FP
683	3	1.1	0.0008	15.31	24.02	DGCDDVLDCLR	FP
684	2	7.5	0.0004	15.13	24.57	NIPALLQR	FP
684	3	6.2	0	15.13	32.45	KRVIPKSFGILK	FP
695	3	8.7	0.1234	15.31	18.86	GFEITKSEASR	FP
699	3	4.9	0	15.32	54.42	EAEDFIFLTQHCLQQTERIQSMLQEKYLDVYKPHPFHFTAIFMR	FP
707	3	4.2	0.0616	15.49	10.91	LVAQCHKPSSR	FP
708	3	2	0.1871	15.32	18.34	AKPKPQDLLR	FP
716	3	6.1	0	15.67	55.19	KLWDDDSWVTEYDLPIQIDTIDGFPIFAAHLVKDDVEEALGGVYLVRK	FP
720	3	4	0	15.76	47.55	GDQFVFMEDSLQVRPPNYDLELDAQSMPREMPDLPVSSFR	FP
726	3	4.3	0.2864	15.85	13.36	KDCTKLDTSPPK	FP
731	3	2.1	0.0734	16.08	11.74	EPKLSSPKKCK	FP
732	2	3.8	0.1313	16	12.4	RGVEPRAR	FP
732	3	5.2	0.0007	16	24.81	EPPILSADEDPVK	FP
736	2	6.8	0.6844	16.08	15.16	NEDTVVGK	FP
736	3	2.9	0.0001	16.08	4.41	GGEGGRSGGGACGDR	FP
739	2	4.2	0.7867	16.17	16.78	DDLEAQAK	FP
748	2	4.1	0.5239	16.72	15.27	APTAGPLPK	FP
758	3	6.9	0.161	16.95	13.65	ANISGVPARPGSGGNAAAEK	FP
759	3	7.9	0.0081	16.57	9.69	HSAASPKVSGQR	FP
760	3	5.4	0.0113	16.73	22.85	GPDKEAGLGNAAAAVSNLK	FP
763	3	2.9	0	16.72	31.32	GANLKALRGDIF	FP
771	3	2.9	0.001	16.95	25.44	GVAVVVQSSNCSAVSINK	FP
774	3	0.87	0.1462	16.95	13.52	AAAAAAAAAAAAAAATGKTGPAK	FP
774	2	8.5	0.0347	16.95	21.92	TSNGGAVGLGGGLR	FP
776	2	3.3	0.2235	16.88	19.64	GSSLLTPDDKR	FP
778	1	4	0.8661	17.27	17.65	FFEPSPK	FP
779	3	7.9	0.1715	16.88	20	YLNAAGGIGSVKK	FP
784	3	5.2	0.0082	17.18	23.62	SNNSVFLAAKGAR	FP
787	3	4.9	0.2127	17.11	14.21	SSSKVVPTDR	FP
792	2	5.5	0.0071	17.19	10.19	QEAAASTR	FP
795	3	7.9	0	17.28	31.32	GANLKALRGDIF	FP
796	3	1.4	0.2384	17.27	14.53	LLAEGGRHASR	FP
796	2	0.94	0.0017	17.27	8.67	SSSSAPSR	FP
800	3	3	0.0171	16.88	10.85	NVGHYAPGQPASGTSQR	FP
808	2	1.6	0.0035	17.52	24.81	YPHHAPGQPAPASVLLR	FP
808	3	4.4	0.0003	17.52	6.95	QCPRPERSSHHASTAAQPDSVPAKR	FP
815	3	3.6	0.0008	17.71	26.39	SHFSLGNTLAER	FP
818	1	7.1	0.0405	17.86	12.87	FPPCPK	FP
820	1	2.3	0.0026	18.12	10.06	AKQAETGYR	FP
824	3	3.7	0.3232	17.95	20.17	QLETTSVMTR	FP
826	3	8	0.7658	18.2	17.53	DGARSCVSLK	FP
830	1	8.1	0.0347	18.04	12.87	FPPCPK	FP
832	3	4.9	0.0058	18.12	10.95	GSPCATKEVERR	FP
834	1	8.9	0.0717	18.12	22.28	IEVPKIVPK	FP
835	1	5.1	0.0115	18.83	12.46	NEPHMPK	FP
839	3	1.4	0.0016	18.45	26.48	LEPSGPAPPEDMLQQLHSAAK	FP
840	3	4.5	0	18.2	30.24	RKEVIAALGAGCLQAAR	FP
842	2	0.88	0.4376	18.76	17	NIADGLSSNR	FP
846	3	1.6	0.0038	19.24	26.44	FVTSMKGSVKKVLK	FP
851	2	6.6	0.0005	18.61	8.67	NSAGSPR	FP
856	1	3.6	0.0271	18.53	13.1	AALPCGSASR	FP
858	2	1.1	0.4376	18.76	17	NIADGLSSNR	FP
858	3	2	0	18.76	32.8	LSSVGLAQATHLTLR	FP
859	3	4.5	0	18.83	33.59	SWGETKSDSTEVGLDDYLSM	FP
859	2	4.6	0	18.83	36.75	DTLDELFSIGLKK	FP
866	3	4.4	0.4367	18.76	20.5	SRDVSITVR	FP
870	3	3.9	0.0056	18.84	25.65	IFSPPEKLAVR	FP
871	3	8.1	0	18.84	35.61	IPAFKEIVADAVALK	FP
872	3	7.1	0	18.84	30.73	ETGEPDVLLLHK	FP
874	2	4.4	0.5184	18.92	20.36	SISPDVEIGK	FP
874	3	1	0.0004	18.92	28.31	LERPFVCYSNITK	FP
880	2	8.8	0.0007	19	9.52	CVCQGSTR	FP
883	1	5.2	0.0696	19.59	15.28	REPIASK	FP
884	3	7.8	0.0671	18.76	14.39	SQATTSGDLR	FP
888	3	4.6	0.0557	19.25	14.67	YMEGDAVSHR	FP
891	2	8.6	0.0222	19.25	13.62	DDEVPDDSR	FP
900	1	4.5	0.0012	19.51	10.73	EPGKKVK	FP
903	2	2.7	0.7227	19.75	20.54	GKGKGLAGENESVFK	FP
903	3	2.8	0.0316	19.75	14.53	KNTTGTIGSRSSSNREEDLTK	FP
907	3	0.26	0.8904	19.92	19.62	IAPSGLGNEAKCYYR	FP
908	1	0.58	0.0002	19.74	9.14	KDAKVHHQK	FP
910	2	3.4	0.3592	19.92	21.97	SKVEEMFAAHTEK	FP
911	1	4.7	0.0009	19.67	10.6	APPAGAAAPK	FP
914	1	6.8	0.0662	19.67	23.92	FAFGVVK	FP
915	2	3.1	0.1991	19.75	16.8	KKPDACIDKALKTK	FP
915	3	7.8	0.0369	19.75	24.65	VCHSSVCERKGNGGEPIDIIVK	FP
916	1	3.3	0.0508	19.75	15.08	YGDGLGEAK	FP
918	3	2.3	0	19.38	41.38	SNIVQSIGYKAGVLLAIYSER	FP
922	3	7.1	0.2718	19.92	17.42	GCDACSILDEPCGTKK	FP
923	1	0.98	0.0024	20.05	12.06	QEPAGGISHGR	FP
924	2	3.1	0.1632	19.93	23.09	AVSDAIGGKGGELLKK	FP
924	3	0.99	0	19.93	2.9	IGPGGGGPPQSPGGASGGGPGGGCPGGGGR	FP
931	1	7.1	0	20.09	7.27	AGCAGGAGPK	FP
934	3	8	0.0003	20.66	30.53	SQLPGPASGGGVPLVLGR	FP
936	3	1.2	0.9146	20.34	20.1	AGPSGPLGPFGAR	FP
942	2	1.2	0.0009	20.76	11.7	ETQSGDKPGPSGNLPK	FP
951	3	0.99	0.7813	20.66	21.27	IENNPLELSSCAENK	FP
954	2	2.5	0.0802	20.59	16.48	AQGAYTLTNR	FP
954	3	8.3	0	20.59	6.83	SQEGTNGNSSYGNGAAK	FP
955	2	4.3	0.021	20.85	15.22	ETQGLPDK	FP
955	3	5.4	0	20.85	7.4	QKDSVSSDSDQR	FP
956	2	3.7	0.0514	20.52	15.88	HVAMSVHSK	FP
956	3	1	0	20.52	7.82	GVDGAGSTSTSTAKKK	FP
960	3	2.6	0.0601	20.66	25.03	EPLGGSDPAIQIK	FP
966	3	8	0.0002	21.18	10.3	SRDYDSRER	FP
968	3	2.3	0	20.85	6.86	GCGSGACGGKAAAR	FP
970	3	5.2	0.0208	21.1	26.61	EPGNSQAKPPIADNENKLVFR	FP
970	2	0.19	0.0001	21.1	10.15	REAGPTPRGTPAPSR	FP
971	2	1.4	0.3932	21.46	23.37	GLISSLPR	FP
971	3	0.67	0	21.46	8.68	GPVGGGGGGGGPADPR	FP
972	1	1.7	0.0001	21.24	9.23	APVPHKAGGSAK	FP
974	1	4.7	0	21.54	7.07	QGTEGGGPR	FP
976	2	7.7	0.1417	21.03	17.64	EKVCDAVEVADHEK	FP
976	3	1.2	0.0008	21.03	29.87	DFAEVSPAVGAIVGNVEGCNGPPR	FP
979	1	7.1	0.4142	21.11	19.28	NPPVVSM	FP
982	3	1.2	0.3152	21.18	18.91	LQEAAAQAEKVKGENALK	FP
986	2	1.4	0.3932	21.46	23.37	GLISSLPR	FP
986	3	3.9	0.0791	21.46	17.35	WSIHASKNAPR	FP
991	1	4.8	0.0138	21.46	15.39	RPGAAAM	FP
995	3	4	0	21.39	35.37	DGTSEEMSVEEVISLDSVPPFENQK	FP
996	2	4.5	0.003	21.39	13.7	RAAPPVPR	FP
1002	2	1.4	0.2484	20.77	23.37	GLISSLPR	FP
1002	3	0.098	0.0001	20.77	8.68	GPVGGGGGGGGPADPR	FP
1004	3	1.8	0.0066	22.05	28.75	ELPKGLSNGILK	FP
1006	1	0.8	0.1317	20.95	17.46	LASANLPR	FP
1010	1	7.5	0.0107	21.25	14.9	GGDELPR	FP
1014	2	6.5	0.3777	21.76	23.73	HLLAEIR	FP
1014	3	2.5	0.0961	21.76	25.58	HLLISNKKGIR	FP
1015	2	7.9	0.0615	21.76	17.36	FPKQGPLR	FP
1015	3	1.8	0	21.76	7.2	QGSHVSSSAGRGER	FP
1019	3	7.1	0.205	22.05	24.91	LWSVHIPPSGR	FP
1020	2	1.7	0.431	21.61	23.37	GLISSLPR	FP
1020	3	1.6	0	21.61	8.68	GPVGGGGGGGGPADPR	FP
1022	3	0.22	0.0277	22.18	27.4	QASGPSVPLGLEGLASPSAPR	FP
1023	3	3	0.0002	22.29	11.67	QMAVPSSGQGRAR	FP
1024	1	6.3	0.4496	21.68	23.37	GLISSLPR	FP
1030	2	6.1	0.0012	22.06	13.45	HLERAAR	FP
1030	3	8	0	22.06	9.65	ESPPATDPDGRR	FP
1036	3	4.3	0.0031	21.38	28.83	VAKIMVPYGIR	FP
1038	2	2.9	0.5785	22.13	23.37	GLISSLPR	FP
1038	3	1.3	0	22.13	8.68	GPVGGGGGGGGPADPR	FP
1039	1	0.9	0.0878	22.21	18.24	SSFGRGIK	FP
1040	2	2.5	0.0052	22.29	15.22	ETQGLPDK	FP
1042	3	2.1	0.0137	22.52	28.48	DTNLVAEVEPINAK	FP
1046	1	6	0.176	22.37	19.28	NPPVVSM	FP
1047	3	9.1	0.1385	22.21	25.58	HLLISNKKGIR	FP
1048	3	0.99	0.051	22.84	27.4	QASGPSVPLGLEGLASPSAPR	FP
1051	3	0.24	0.2578	22.37	24.91	LWSVHIPPSGR	FP
1055	2	3.6	0	22.44	8.54	CPAGGGAGTR	FP
1056	2	4.6	0.8594	22.53	22.14	KIAVEERSAVSRIK	FP
1059	3	7.2	0.1071	23.17	26.87	QFRSESDAESVLAIR	FP
1062	3	0.94	0.6171	22.84	21.73	LADGAGGGCPSVLALNSPKHK	FP
1064	2	3.8	0.0006	22.7	13.36	TRGAGGGGAAGAGLGGR	FP
1064	3	2.8	0	22.7	8.9	GGAGGAGAEPGEGRAGSMAGCHR	FP
1066	3	2.4	0.4603	22.76	24.41	RHLAYTEEPPPCLR	FP
1070	1	6.8	0.0001	23.07	12.29	RRACCVR	FP
1071	3	2.8	0.9017	23.34	23.07	YGKPGSPGPIELCSVKYC	FP
1071	2	1.7	0	23.34	9.39	EESTEKDTQAK	FP
1072	3	2.8	0.7801	22.92	23.54	GALGMTAKLSPER	FP
1078	2	0.43	0.8736	23.01	23.37	GLISSLPR	FP
1079	3	3.3	0	22.69	-0.11	GGSGGSGGGAGSGGGGAGAAGGGRRRNR	FP
1079	2	2.8	0	22.69	7.2	LSGDDSAAKSPGKNK	FP
1082	3	3.6	0	23.6	40.12	FDHLDDIKGDLVELFSK	FP
1084	2	8.9	0.0268	23.1	17.79	VKVPDFK	FP
1086	2	3.3	0.0108	23.27	17	VVASSSLPK	FP
1086	3	5.7	0.0005	23.27	13.73	AAGGSVPAAVGEDTK	FP
1087	2	8.8	0	23.34	7.35	GAAGPGTRSPTHR	FP
1087	3	2.1	0	23.34	10.21	STKGETSQTSKGKWTSGK	FP
1088	3	2.8	0.3153	23.1	20.84	GEPGPPLGPEAADM	FP
1088	2	4.9	0.0001	23.1	11.6	RPPEAAPR	FP
1091	3	7.4	0.0002	23.01	12.36	RLDSGGGPGPAGAR	FP
1091	2	8	0	23.01	8.46	KDEPSNR	FP
1092	1	7.1	0.0001	23.27	12.11	QKIPHAR	FP
1094	3	1	0	23.6	9.01	LAVGGGGSGAEPSADSEGGGPHK	FP
1096	3	8.7	0.0004	23.35	13.54	SETDMTGHKMGANSK	FP
1100	3	0.027	0	23.44	0.64	NYGGGGGGGGGGSGGRGRGGR	FP
1103	3	6.5	0.7928	23.44	22.85	GPFTDSIVDTKR	FP
1103	2	7.6	0.0001	23.44	12.63	VLGKEDTK	FP
1104	3	6.8	0.142	23.84	20.48	EPLRPTSGPPSRSHIVSPK	FP
1104	2	2.5	0.0068	23.84	30.55	SAKMSAAFRLLR	FP
1107	3	2.9	0	23.69	7.89	STGTCTRNGPGPVSKRR	FP
1108	3	5.7	0.0005	23.91	14.42	QKEERSLVKR	FP
1108	2	2.3	0	23.91	6.78	KSDQGSPK	FP
1110	3	0.46	0.0014	24.17	32.51	GRSTLLGGPEPDLLEPR	FP
1116	1	2.5	0	23.76	11.11	FQENGEEK	FP
1119	2	7.7	0.015	23.84	29.73	CCLVQVFVR	FP
1120	3	5.8	0.0126	23.84	29.91	LCPGVAALVEVAAEAGPAR	FP
1120	2	8	0	23.84	6.15	HTAKKEPKEK	FP
1122	3	2.9	0.1466	23.84	27.15	FQYLKGSAATMGPGDPM	FP
1127	2	6.5	0.0016	24.17	16	QKLEAVEQEK	FP
1127	3	1.2	0	24.17	7.95	SSSDKGSAAHGSSPTTCVK	FP
1128	2	2	0.2295	24.18	26.89	SLRAMTHRSSLRTPVVPK	FP
1128	3	2.8	0	24.18	41.8	ILSSNTANGTASSMIMDSDLQVILHTLPK	FP
1134	2	0.2	0.002	24.19	16.24	YPTSASPTLSK	FP
1138	3	4.5	0.0014	24.27	15.92	LEPTDYNNNGEFSKAKRK	FP
1140	3	0.55	0.6638	24.01	24.97	MEEENDISLLSSSNK	FP
1140	2	3.1	0	24.01	9.16	SYVKGCKNCK	FP
1142	1	7.4	0.4178	24.9	23.09	FLALCQPDTK	FP
1143	1	3.7	0.4299	24.74	26.5	ITVPLPLK	FP
1144	3	6.7	0.9246	24.64	24.85	LEAKKLELSYK	FP
1146	3	6.7	0	24.82	6.22	ANTAQPCESADGEPCSK	FP
1147	1	6	0	24.83	11.19	MPPPGSPSAAR	FP
1151	1	3	0.001	24.51	15.88	IVPVGDR	FP
1154	3	1.5	0.1491	24.75	21.46	GASDGGLDLSGNGPEMAPR	FP
1156	3	1.8	0.0001	24.35	13.64	GGGGGGGGGSGSGNWSGLPSK	FP
1159	1	2.2	0.3423	24.97	27.1	AIVGALLTK	FP
1162	3	6.3	0.0267	24.75	19.47	EVTKTVVVKEESK	FP
1163	3	0.42	0.0301	24.82	29.99	KAMLNNVSAESLLGQK	FP
1166	3	0.42	0.0436	24.35	19.6	KSLPEADDGAGGGLSGGVGR	FP
1170	3	7.7	0.0029	25.39	17.82	TQNAKAVADQTLR	FP
1171	3	5.3	0.0001	25.55	14.67	NCHSIPDAPNTKQPVAK	FP
1172	3	2.2	0.0022	24.51	32.38	LIYAGEVGGLLEDAQER	FP
1172	2	2.6	0	24.51	12.28	QPPAACPVPGAGR	FP
1175	1	3.4	0	25.3	10.3	EEPSSR	FP
1180	1	3	0	25.28	6.03	RSGDKGPGSK	FP
1183	1	5.2	0	25.14	11.58	QEPGVR	FP
1186	3	1.7	0	25.39	10.9	MDTDPRTDTDPR	FP
1187	3	4.5	0.0001	25.55	14.45	NTKLQTSKSAQTAKVGR	FP
1190	1	6.2	0.0029	25.16	17.59	EEPGAWR	FP
1191	1	8	0	25.31	10.45	CEPAR	FP
1204	1	6.8	0.0001	25.57	14.77	SVLKESGR	FP
1214	3	7.5	0.0007	26.12	35.24	ADELNGLCLLPQM	FP
1216	1	8.6	0.0012	26.11	17.67	ELGAPVR	FP
1218	3	1.6	0.0011	26.11	34.82	LVDQAIRQTLKEPVLVK	FP
1220	1	7.5	0	26.19	7.36	ASPGNEK	FP
1223	2	6.3	0.001	25.97	17.35	GDPSLGVCK	FP
1227	3	0.61	0.2109	26.04	23.21	QHIQKQAPPFVPSQVAEQR	FP
1231	3	1.2	0	26.39	10.57	GSHISGGQAGGSPGPGEPAG	FP
1238	3	4.7	0.2452	26.49	29.12	QDYDNAHINDWIVPARK	FP
1238	2	3	0	26.49	4.8	QTDPSNENKAKK	FP
1240	3	2.8	0.0232	26.3	20.89	YINIGQDPRHFHQPSR	FP
1243	1	7.3	0	26.3	9.79	MPAQGPQDR	FP
1246	3	3.7	0.0332	26.74	21.73	QSAQVSDVISAVK	FP
1248	3	1.7	0	26.49	8.68	GPVGGGGGGGGPADPR	FP
1250	3	7.3	0.0329	26.58	21.55	IHSQNYETSPAKATINIK	FP
1256	1	1.1	0	26.9	9.77	ESPGPK	FP
1259	1	5.6	0.0001	27.38	16.84	LQGPLAK	FP
1266	3	4.8	0.0097	26.9	20.61	EMTSNYETLSR	FP
1268	2	7.5	0.0336	26.91	32	ILLGKALLK	FP
1271	1	1.7	0	26.58	9.77	ESPGPK	FP
1278	3	4	0.0012	26.99	18.6	VKRQAAGGPGGGPRALLR	FP
1279	3	9.1	0.0001	26.83	16.28	VEPDMSSLANKSSGK	FP
1284	3	1.6	0.0005	27.57	37.13	LQTLASMLRANAADLSAIR	FP
1286	3	4.1	0	27.83	13.2	KGAHGKVGQLGPPGK	FP
1288	1	2	0	27.06	9.77	ESPGPK	FP
1296	3	2.6	0	27.49	61.69	SYPLDRELIYSLFLDLFKIYEDDDREFEWVGIVPLTNQSLK	FP
1303	3	1.6	0	27.67	7.64	CLGSAGCVPAGGGGGGGGGGGGGGGGAR	FP
1303	2	0.51	0	27.67	0.37	GGGGGGGGGGGGGRGRGR	FP
1304	1	2.2	0	27.06	9.77	ESPGPK	FP
1306	3	1.3	0.0231	28.34	33.9	KMLDWAIELGRR	FP
1308	1	2.7	0.0005	28.33	19.15	MKQLKLK	FP
1314	3	7	0.0001	27.76	17.25	FNPHNPLTGPSR	FP
1315	3	3.6	0.5386	27.91	29.29	IQNHGLGLRYLKSYR	FP
1318	3	3.7	0.1655	28.51	31.71	QDFLRGPASLGPLPASARR	FP
1322	3	2.2	0.6039	28.34	27.18	KNEEELNKIVLR	FP
1324	1	9	0.0099	28.33	22.08	RMTIEIK	FP
1328	2	4.9	0.9022	28.09	27.82	GEELEVKFENSIEHK	FP
1330	2	1.5	0.6827	28.51	29.42	SNVLLSARLAQR	FP
1332	1	4.7	0.5576	28.25	26.94	EEIPLLR	FP
1335	3	2.2	0.6039	28.34	27.18	KNEEELNKIVLR	FP
1338	2	1.5	0.0003	28.43	38.74	LSCCLDMLFNHVLER	FP
1338	3	7.2	0	28.43	14.16	AAAVSSAAAVSSAAASSSSSSPCQGRVAPR	FP
1348	3	8.4	0.71	28.62	29.45	QSDDGLLIRPDLK	FP
1350	3	3.7	0.7643	29.02	29.69	LGSITLSASNSSSDISGSFRDPVGSPR	FP
1351	2	4.9	0.2543	29.03	26.46	EMPAGGGMSSVNVLR	FP
1351	3	4.2	0	29.03	6.19	YNGGGGSGGGRNQFGGRNGGPPGR	FP
1354	3	4.2	0.0036	29.29	36.92	YWTVEKARLVSSEVVCTLK	FP
1356	2	3.2	0.6995	29.38	28.52	YFIKNVDLRMKENNASAAK	FP
1362	3	8.3	0	29.2	16.77	EQENELKDKINK	FP
1363	2	2.4	0.0017	29.03	21.01	NKRVTIPSTTIQK	FP
1366	2	7.2	0	29.39	50.2	EETYLDIVVDGLTTELLVAM	FP
1368	1	2.3	0	28.78	15.59	TSASSVTVK	FP
1370	2	2.6	0.0011	29.36	20.99	MELVAHDPVDKGEEDTR	FP
1370	3	4	0	29.36	16.95	GEGYIGTASDGPSHYGGSTATDPSSGNIKK	FP
1371	2	3.5	0.0491	29.12	24.53	CCAPGLAGLSGLSCSR	FP
1371	3	7.2	0.0019	29.12	37.45	TSPPPVQNKNIADWNIFGLK	FP
1374	3	7.7	0.0001	29.21	18.54	EIKIPMSSKRSK	FP
1376	3	8.3	0.0014	29.21	37.82	LTKFGMAIDLLHA	FP
1379	3	0.67	0	29.48	10.52	EGPSDKKAEGEQGWPDGPSGAAKGASR	FP
1382	3	1.1	0.0051	29.36	36.61	QGVPAAGVGVGVGMAVAAGGGGAGAALLGGALSYK	FP
1382	2	5	0	29.36	4.66	YTISDKKGGGGGGGGNGDKSK	FP
1383	3	5.7	0.9077	29.39	29.13	QLAEAAALRTAAVVVRDDPK	FP
1383	2	5.5	0.2413	29.39	26.75	DFSAGGGGGMALGMR	FP
1384	3	8.8	0.0004	29.66	39.74	RMSTEGGHAQQLRFVQAVMHETSPHLLIR	FP
1388	3	5.5	0.0039	29.94	22.77	LLDPTAQTNSASPFTK	FP
1388	2	2.3	0.0006	29.94	21.02	SSLHLHYNR	FP
1391	2	6.9	0.2311	29.75	27.04	EQRQLESSLLVNERK	FP
1391	3	7.7	0	29.75	12.57	QAEAESTGQVPCSATEEQGDNPPAAVR	FP
1394	3	4.5	0	29.5	10.52	QISPGPGPDGTR	FP
1395	3	7.2	0.6733	29.94	30.89	QFHAIEEGIGAMVPDSDKWQHGQK	FP
1395	2	1.8	0	29.94	11.98	SCNIPSSNKGSRVSSAAK	FP
1399	2	1.2	0.0151	30.14	24.31	FPCDQEAEPCVALHEDVETK	FP
1400	3	5.1	0.0457	29.95	34.78	LACDEPAAPPPFFAAEGPELGDLPSR	FP
1400	2	4.1	0	29.95	15.26	CYRNCTNETMYPER	FP
1407	2	2.3	0	29.97	11.76	EPIGPSDPSSSDSSMSGSGGPGQR	FP
1408	3	2.2	0.3209	29.96	32.23	FGPAVATGGLLVAEK	FP
1410	2	6.9	0	30.24	12.63	TRPKGQADLGESAKER	FP
1412	3	5.8	0.11	30.06	26.39	DPPPPPPPPPLPPPPPPPPPFLHCGPPSHR	FP
1415	3	1.2	0.6548	30.15	29.15	AAETHFSGVPTTGGSSEGGLSKLLER	FP
1415	2	1.8	0.001	30.15	21.68	SEAITPCPITDKVPKK	FP
1416	3	2.8	0.0051	29.96	23.04	EVPLSLPNRR	FP
1418	2	2.4	0.6284	30.26	31.35	FRLPWAVDPYETKR	FP
1418	3	1.2	0	30.26	10.86	DRHSHGRGGPTAAPPGGPPAMQTATSR	FP
1423	3	1.3	0.0667	30.53	26.28	RELARATASAPASKGSDTSLVSGM	FP
1424	3	2.3	0.0001	31.17	19.81	KCAVGVKGSHALGDSANPAAGVSESYGR	FP
1424	2	4.8	0	31.17	16.56	FAGPHCAALKNPNPASAK	FP
1428	3	5	0	30.44	11.94	SKSAPSPSPSLGRK	FP
1432	2	1.5	0.2806	30.73	33.21	EELVALGYEAAQIKER	FP
1436	1	7.2	0.0545	30.89	26.41	VQEQLTILQR	FP
1438	2	5.7	0.0007	31.17	22.32	RGVEEEHGLVPGNNMR	FP
1438	3	1.6	0	31.17	7.02	GGGTGGPGSASGGPGGGGGGGGGGPEAFSSTRAR	FP
1439	3	2	0.0184	30.73	36.64	ELLQEISAAVPPLNELSSNGPQDYR	FP
1440	3	1.1	0.0693	30.73	26.52	GKVGLPTPCDDPVPPLAR	FP
1443	2	5.5	0.0896	31.07	27.16	QAYLEDELDDITK	FP
1443	3	2	0.0062	31.07	24.36	RSSGASSPHARADFSIVIGKQK	FP
1448	2	8.9	0.4198	30.26	32.1	EKIVCSIHNLDDGFR	FP
1448	3	1.5	0.0005	30.26	40.11	EEPGDAQLFSDVSKSSLRFPMLR	FP
1450	3	0.075	0	31.17	7.02	GGGTGGPGSASGGPGGGGGGGGGGPEAFSSTRAR	FP
1451	3	3.2	0.1857	30.98	34.08	QPTEARGSAALAAAPAFALPLGPR	FP
1452	2	9.3	0.0933	30.98	34.98	EEFTKEADAETKFEIYAIGK	FP
1454	2	4.4	0	31.18	16.58	FKAGHPRYHVPTPTR	FP
1454	3	3.8	0	31.18	14	QDPPDEYLAPGEGAAEKDNKKAATK	FP
1456	2	0.56	0.5067	31.08	32.59	ENRAAIRFIIAPK	FP
1456	3	3.5	0	31.08	-4.41	SSGGGGGGGSGGGGSGGGGGGGGAGGGDGKKK	FP
1458	3	6.4	0.8044	31.44	30.88	EEFASPLDEVTAPGRSRLR	FP
1458	2	1.1	0.0045	31.44	24.4	YVLQLGQDDNVR	FP
1460	3	0.68	0	31.6	17.03	VPRVPTTDTGGGGVPHGRSARQPLATK	FP
1462	2	5.6	0.0008	30.36	21.67	RYGTSNLYSQGLSCDK	FP
1462	3	4.1	0.0003	30.36	20.67	CEDCSSKDSRNQQVLMAEFKQDK	FP
1464	3	5.8	0.3875	31.18	29.24	EEYVHAGPFLAR	FP
1466	2	1.6	0.7925	31.6	31.01	LFEQDWVPIDDTRK	FP
1466	3	1.7	0.0001	31.6	43.7	GVVTMRRDKLMIMALFPYTNER	FP
1467	3	6.1	0.6972	31.37	32.25	GIESVSPLAQPGCCPLLK	FP
1468	2	8.1	0.3553	31.36	33.49	ELHQKNEQLFVEDEGSEDLRVPSFTGSSTGPR	FP
1468	3	1.4	0	31.36	45.35	LWYVQPAPVGSVVCELTVPSRSLVALAQSHTPHLIHVDDSSPRSVLLKR	FP
1470	3	1.5	0.7543	32.35	33.06	VRVISANIQEPILNDER	FP
1475	1	9.3	0.0773	32.15	28.06	YLINLVTSSATK	FP
1476	1	5.8	0	31.94	18.02	FATASNSAIK	FP
1478	1	5.3	0	31.62	17.67	GCSVSCAALK	FP
1483	2	3.6	0.0522	31.35	26.82	CAERQEALPLDDFER	FP
1483	3	5.9	0.0008	31.35	40.8	EKLLTNRDVLKVVTPLGEHDEFR	FP
1486	3	1.2	0.0006	32.35	42.19	IIKILEGMNVHDPVLFK	FP
1488	2	4.3	0.7006	31.79	30.92	ATKLLGILTTTEDSGTR	FP
1488	3	8.3	0	31.79	6.38	RQLPRSPDSNQSSSQSHHSSSASAK	FP
1491	2	7.4	0.0065	31.79	25.12	TLREIQNKSTLVSDR	FP
1491	3	6.5	0	31.79	18.04	GHSSNAAARDGPPLVEGPGKGPFTHGK	FP
1495	2	1.7	0.1098	31.96	35.78	GVEKMRSLLLPLK	FP
1495	3	4.7	0.0001	31.96	43.94	EIRKVLSLTDELSPLIRIK	FP
1496	2	3.2	0.2945	32.06	34.49	FRRMDATLRPFLER	FP
1498	3	4.7	0.0009	32.06	41.46	LGGAEVRAKLYIGLPTVAETVVHLCK	FP
1498	2	2.3	0	32.06	14.99	DCVKCKYSGEGTHIKR	FP
1499	2	3	0.0211	31.87	37.68	SCLFTLNKLAKAIVNR	FP
1499	3	1.9	0.0032	31.87	24.52	AMTAYHVSGGLGGPGPSSSNPYTNPLR	FP
1500	3	2.2	0.0392	32.35	27.5	VETNLHTVNVLETDPASK	FP
1503	3	6	0.0001	32.18	21.8	ECLRGIAVGAQKR	FP
1506	2	2.7	0.4823	32.64	31.05	CAELNFGGSHIIKMQK	FP
1507	3	4	0.0018	32.27	24.34	VVRDTQKAPDPIVEPEETAAAKTAIR	FP
1510	3	2.9	0.0142	32.36	26.46	EGTHTRMHVTLGSSISFAQGCKQCK	FP
1512	2	0.23	0	32.36	14.1	MLGKTAR	FP
1518	3	3.1	0.4892	32.64	34.23	MNAVRIMLCPKGNHSAVVAHQSFR	FP
1518	2	7.4	0	32.64	20.08	QGVSGHLDAAKQHFER	FP
1519	3	4.4	0.0003	32.56	43.27	EPAIGNCITREDVHDPLPLQVLIGSVRPDMNLQDTVDLLEEQSVDKPK	FP
1520	3	9.2	0.3953	32.36	34.32	AAFENKAKYFADAATQLAAVRGEIR	FP
1520	2	0.31	0.0008	32.36	23.68	RPPAPPSPDPPPLALER	FP
1524	3	5.3	0.0341	32.55	27.55	GAYCRLQAPGPAPGSAPVLGGARPRLR	FP
1530	3	3.3	0.8473	33.3	32.87	AVEQVKPLLRGLPRPSGAAGFDASAR	FP
1531	2	3	0	32.86	19.82	KIQYPLR	FP
1532	3	3.9	0	32.93	4.41	NGSDSGERKSK	FP
1534	3	2	0.0002	33.48	44.92	VPGFSSLLDNITEFYTSLMAEER	FP
1536	3	8.2	0.0458	32.56	27.87	SGRLRPGPPVWPGSAAAAAGTTAAPVAR	FP
1536	2	3.8	0	32.56	19.5	KYDIPGYGGPPPMDQK	FP
1540	3	1.6	0.0193	33.12	39.09	RALLIPLPVTGLQEGGMEPGVQKKR	FP
1540	2	0.64	0.0095	33.12	26.82	CAERQEALPLDDFER	FP
1542	3	1.8	0.3168	33.3	31.03	SCLQCFQGLTTVGATCKAFGCTNDAK	FP
1542	2	6.9	0	33.3	16.84	SQRDVVPRQSSFSRK	FP
1544	3	8.8	0	33.04	15.58	LSPESKQTLPCGR	FP
1547	3	7.1	0.0001	33.48	46.2	SILSSINVMLVSLSSLDQTTELNR	FP
1548	3	2.9	0	33.12	13.3	SSWSRDDRR	FP
1551	3	0.93	0.1216	33.31	29.74	SNLTSPRIPYEENQVNGASVTQLK	FP
1554	3	2.5	0.005	33.39	26.46	EGTHTRMHVTLGSSISFAQGCKQCK	FP
1555	2	7.9	0	33.22	15.46	IYVGPPTGK	FP
1560	2	8.8	0.0157	33.48	39.72	CFVMAEEVHLVCLRDVGNVNRIEPLGACPSRGK	FP
1560	3	3.7	0	33.48	57.75	QVLEVVLMISENSLRDMLQIPLDLLLKSDLGNLEPGVTTWEPEPMAMR	FP
1563	3	3.5	0.0648	34.07	29.75	KETVSPIPSPGPVVPGLLPSGRSDQK	FP
1568	2	5.1	0.0071	33.7	27.11	DEAAPFIVR	FP
1568	3	7	0.0004	33.7	24.31	RLSLRGREEAIAR	FP
1571	3	3.2	0.7069	33.8	34.66	SSPESSANSSDPALVAATAGRPLVEIVRPKDIIRATR	FP
1571	2	1.6	0.0014	33.8	42.87	RLWRSHSFGESLHGFPSPFALK	FP
1572	2	0.43	0.0049	33.78	26.82	CAERQEALPLDDFER	FP
1575	2	2.2	0	34.07	18.43	SDTSSSSSNDKMFVNR	FP
1583	3	6.8	0.8231	34.09	34.6	RPPIPPAAPLGEDETTTPLPEPPTAPVPPSRFIHRK	FP
1583	2	4.6	0	34.09	19.83	GDRGPLGQSGHHGPTGPLGPHGPCLSP	FP
1584	3	6.1	0.4357	34.45	36.27	TDQSSAGQGSIEDYSALLCVPFTVK	FP
1587	2	1.3	0.0024	34.46	26.82	CAERQEALPLDDFER	FP
1588	3	2.5	0	34.75	61.83	GLHFAQGEAAGFLGALASLLLLLMVM	FP
1592	3	3.8	0.0049	34.28	41.92	EQLSMENSDLGASCEKLLAVLPTMIDKTVMDDCVEFGGCASPNR	FP
1595	3	3.3	0	34.38	21.38	DGSLGKMGVPGPAGTDGPDGRDGPLGER	FP
1598	3	0.95	0.0003	34.45	24.85	EGGEAQRPGSVACLVKTGGAELYASGK	FP
1600	3	7.5	0.047	34.47	29.79	DLCLCIPHTKLK	FP
1607	3	4.8	0.5797	34.28	33.02	WTGLYFGVTKPNGDPGRNVSFTSKNR	FP
1608	3	3.4	0	34.67	23.23	LGLDRQLAPSPPGQAPDPMASPGRAK	FP
1610	3	6.1	0	34.76	14.51	AVRSNEGLDQGNPQLDPCSCTSKAK	FP
1612	2	5.6	0	34.76	16.28	YAALETSSSSQGVHQAR	FP
1612	3	4.8	0	34.76	20.34	AAAAAAAAAAAAATGKTGPAKKPSAKLLAAK	FP
1614	3	7.5	0.5698	34.86	36.18	TQYNIDSSNGESLDPIPIANEPGHFSWTVHGK	FP
1616	1	3.7	0	34.86	8.5	SSGGR	FP
1620	2	5.3	0.0022	34.96	27.21	LSTELQSRVSDPKLSKGDWPNAK	FP
1620	3	4.6	0	34.96	50.21	QNEMPFFTILGYVDDSDQIYFLLEAPESVEAGGR	FP
1623	3	5.4	0	35.34	50.78	LLLSHFPSVALSLWLLGVPGKSASK	FP
1624	3	2.1	0.0557	35.07	30.57	QWVGCGPASECRPNAIQPAEWEGDMDEDWDEPK	FP
1627	3	3.1	0.0336	35.73	41.18	LVDPYDNECLEALFHLLTMKQDTSK	FP
1628	3	3.7	0.0023	35.16	43.77	FKKYLMDETVDPDLDGVYLAAKL	FP
1628	2	0.31	0	35.16	23.11	CSLCLGKEFAEKSSCR	FP
1631	3	7.4	0.0912	35.26	39.43	TITVGLASCALALFK	FP
1636	3	4.5	0.0021	35.35	27.55	GAYCRLQAPGPAPGSAPVLGGARPRLR	FP
1638	3	1.6	0.0176	35.73	41.96	LRATETTHVLVTQLPVDPDMTFQAIK	FP
1638	2	5.6	0	35.73	10.02	SDGPRGPDGPGPSSNGARIR	FP
1639	3	1.2	0	35.44	16	RHLVAERCSSSR	FP
1643	2	9.3	0	35.55	10.56	SVGETNDTR	FP
1643	3	2.1	0	35.55	22.75	WSLTAVRPPRER	FP
1644	3	5	0	35.35	22.88	KEPRLLVRR	FP
1647	3	7.4	0.0405	36.11	31.23	TAENAGKRLQKYNCSQQVLDLLK	FP
1648	2	8.6	0.0138	35.92	29.95	WCDLTGTYMIDTGKR	FP
1650	3	1.2	0.8592	36.01	36.42	SSPSFSVEPVSDIIISSHDGPIMARSGK	FP
1652	2	5.4	0.8474	35.74	36.19	SQKSSPNHFLVMLFR	FP
1652	3	3	0.4503	35.74	34.01	DVFVGNIRLVRDGDQLGAKEAPSCK	FP
1655	2	7.5	0.0938	36.11	40.27	LLSVLLVPIPVK	FP
1659	1	3.6	0	35.93	10.9	QRKGGKPLPK	FP
1660	3	5.5	0.6087	35.93	37.12	LTLGLSIGDILNR	FP
1663	3	6.8	0	36.03	19.73	LKSLMTKVDSGKNR	FP
1667	3	6	0.6137	36.22	37.4	CPFSLCPFVTCEECGVTYTKTFGR	FP
1667	2	7.5	0.0001	36.22	25.65	AEGQTTPQGFSSDVLVR	FP
1668	2	2.6	0	36.13	17.8	SSGSGSSSGPSGGAGGRPSQFFVR	FP
1671	3	2	0.0001	36.23	48.81	LHVMDGGNELAHYHNVTVQDLWSEPFFNLHRLVELDKGKTIGHLR	FP
1672	3	5.4	0	36.61	10.38	KEPPGDPPPGEQDTTGPTGEATTVHK	FP
1672	2	8.9	0	36.61	21.13	QYDKMQAQLKRLQK	FP
1674	3	4	0.1789	36.32	33.2	FFSTSIGPPSGELTGIAAVACSSETPTDR	FP
1680	3	0.89	0	36.43	19.04	SRGNLGPNGPASGPAVVADTK	FP
1683	3	8.2	0.0004	36.51	27.06	HQASQLHVHLEEFAEQCCECYGK	FP
1683	2	7.1	0	36.51	4.73	SGSGGGYGGGSGGGGYSGGSGGR	FP
1684	3	0.53	0.0024	36.53	45.2	RLLLGHSINEALMFASVLHHIPGAEGCHPR	FP
1684	2	9.5	0	36.53	16.43	DFQGEAAEAGASTTTTTAEAKK	FP
1692	3	2.3	0.6779	36.72	37.69	ARADDIVRPNASSIADQTGVLVLPIESTNRYNAMR	FP
1692	2	9.5	0.0147	36.72	43.24	GSLSSFFPVVHIGLPGGEGSIEVTR	FP
1695	2	4.3	0	36.83	22.21	EQNEQSIEPAPPPPSEECVALSR	FP
1696	3	8.7	0	36.82	19.3	KDPFTRAATTYK	FP
1698	3	2.5	0.0905	37.01	33.02	WTGLYFGVTKPNGDPGRNVSFTSKNR	FP
1700	2	6.9	0.7511	36.93	36.2	NMDEADRVYNLAQDLAEQLDSLK	FP
1700	3	8.6	0.6185	36.93	35.78	EFCVLPGGSDGQCSDTGGALHGACLETSQVRGNLFEYR	FP
1708	2	8.8	0	37.12	24.74	LEDVFSEDDTVDR	FP
1710	3	2.4	0.0004	37.4	28.03	AYEPNTEELSELKVAPASSPLSSAK	FP
1712	2	0.97	0.0001	37.21	26.47	RAMPDAKPRALRVSLPR	FP
1716	3	1.6	0	37.31	14.33	EGTAPQSSSWEESEPTSATPQGEPDK	FP
1716	2	3.7	0	37.31	16.48	IGIVHSGPPGPPGPAGPSGR	FP
1719	3	0.058	0.6861	37.42	36.48	CTFALGAELPSDDPRLDAHWHR	FP
1719	2	5.8	0	37.42	16.62	EAQERKKGELNQLK	FP
1723	3	1.9	0	37.51	20.53	DEKNSSAFGNTNVDPTVGSA	FP
1723	2	2.7	0	37.51	12.08	YGGPSASTGEDAVK	FP
1726	3	1.6	0	37.79	24.76	EVPSLSPTRVPAHPVGAQRGRNEPLPR	FP
1731	3	2.5	0	37.72	18.22	RPSSHKVPAYTVAHPDEDHPSQSDLEVGDESQTDK	FP
1735	3	1.5	0.7347	37.8	38.6	ELSRQVGQINLVDMVLPSK	FP
1735	2	8.5	0	37.8	17.49	GQKMITPTATTNR	FP
1743	2	4	0	38.19	26.47	RAMPDAKPRALRVSLPR	FP
1747	2	2	0	38.2	22.24	QVQLQCSVKMGPCCMR	FP
1748	3	5.3	0.0045	38.12	46.19	EPNNLMQLESCLQSLTEEVALAELETHPLEPIDR	FP
1756	3	0.33	0.1834	38.3	41.6	HPVSINPALPPPLATSGNAWTVEELTDM	FP
1759	2	6.5	0.0002	38.4	28.48	SCLNKLKNLNDARFR	FP
1759	3	0.48	0	38.4	12.27	APAGGGGGPVCLPPPPRQGEGAAPPSPNGK	FP
1760	2	7.4	0	38.44	14.69	EAPLQTASHGRSEGSPGPAEAMAGSGGR	FP
1768	3	5.6	0.1202	38.62	42.54	AQEYNDTFWACTEKVAQKFPTFRFDPLYTR	FP
1768	2	8.1	0.0028	38.62	31.03	EQRYGVADSPLAGNMKPDQLEM	FP
1771	3	0.51	0	38.71	25.09	QRDTNRYLTSSNANEASPPTVEKNPVAPSAISEVVSR	FP
1771	2	3.7	0	38.71	18.02	SGRGTQEKGHGKGPGGVSVVQMGFSGR	FP
1772	3	6	0.0311	38.71	33.49	FYNSAINESNSRSLMLRYR	FP
1772	2	0.93	0	38.71	13.29	KRPNVTPTPSKVPK	FP
1776	2	4.4	0.006	38.8	31.93	SIFNECTVDPLSLHDDR	FP
1776	3	5.9	0.0012	38.8	48.66	MLESDGFTFYVVDREAAAAALIQILAK	FP
1780	2	7.8	0	38.9	16.4	LGPDPATFSGTSSAKAKR	FP
1780	3	2.6	0	38.9	24.52	AMTAYHVSGGLGGPGPSSSNPYTNPLR	FP
1784	3	4.6	0.0246	39.01	33.53	HEVLLLDQPSPVPPVQEGPRPTR	FP
1784	2	8.1	0	39.01	15.36	LGSSCPASSPPFTKSSR	FP
1792	3	1.3	0.9245	39.19	39.42	EGAEVAGEMYGSWKTATETGAFFIR	FP
1792	2	2.1	0.0047	39.19	32.06	QLFGHVPYGILGPGPKK	FP
1795	3	7.3	0	39.28	24.7	TTLDSLPVDRAAK	FP
1800	2	6	0.1941	39.38	36.3	KSFFSLVGRSAHLPCSVSGKGQFK	FP
1804	3	4.7	0.0457	39.48	44.76	GPAQRVWTLAWGSFTFGSGACSLRLSG	FP
1808	2	2.4	0	39.58	13.84	SAASAESGKKPSLPVSAQEGPEK	FP
1812	2	4.5	0.0033	39.68	32.2	GFNTAVLPDVDDLK	FP
1812	3	3.5	0.0002	39.68	29.35	GGPYGGAGPLQATVCLTHSLQTK	FP
1816	2	5.5	0.0001	39.78	29.28	LLEQVATTVAALPPDKK	FP
1816	3	4	0	39.78	19.21	QEVAGGSPAKPIKSGPPSMGLEGKQTR	FP
1819	3	3	0.0573	39.87	35.28	RSFLVTDEVYATLEGRK	FP
1820	3	5.8	0.2487	39.88	37.14	QGNEQVMNYGTKEMLALLAAENQIGTRVK	FP
1828	3	6.4	0.1958	40.07	36.99	LDVCVSHGGACNPQELDISRPAISVEHSVHLIPR	FP
1832	3	2.3	0.1903	40.18	37.06	TTTRVAKPETQLADRPCFLTGDSTEGWWR	FP
1839	2	4.8	0	40.15	14.13	GCEGCVYPREGTHVKR	FP
1839	3	1.3	0	40.15	19.81	KCAVGVKGSHALGDSANPAAGVSESYGR	FP
1840	3	5.3	0	40.37	25.9	YGSGGSTSPFQARSNHPSDIVLVEDQPR	FP
1843	3	1.7	0	40.45	21.95	VCNDPVCEAEEELEPCPSGNNAPQVRVYR	FP
1843	2	1.2	0	40.45	3.16	GTDAEGPSSGGGGGSGGGPSSEPQR	FP
1844	2	4.6	0.2015	40.46	37.41	YPPLRYTPLTCIPNNFMR	FP
1844	3	4.9	0.1522	40.46	44.12	KSNKNDPVEFGQLSCHICLGPLIANVLDLR	FP
1848	2	9.4	0	40.57	15.95	GDAAPEVGVTKR	FP
1851	2	0.49	0	40.67	5.65	AVGAEPDSAKDGKPGRGR	FP
1854	2	7.4	0	40.76	21.48	HLDCYTLARVDANSKGPK	FP
1854	3	3.7	0	40.76	13.96	GRGQSDRATTQPPCTEMGVGQQPDPVDR	FP
1856	3	4.9	0	40.76	21.57	RLVSPQIPEK	FP
1860	3	7.2	0.9866	40.86	40.82	LTSRLISQPTFESFGSTTVSMALSK	FP
1863	3	0.98	0.0206	40.98	35.25	LLGAGASHPAPGTAPVVVASTPGLPTDVTTPPDPVPLVLECTKGGYGSPCLCDFDHVR	FP
1863	2	0.8	0.0032	40.98	33.42	EVLNNLTHNTRLDAPSARDKCVPCTPSVQVEWCR	FP
1864	3	3.1	0.0012	40.97	32.49	ALHEIAKGGSMTSCEPHKILSLR	FP
1867	3	0.51	0	41.06	15.96	HSPESTTTEEEITSKEYTTANVTKDNK	FP
1868	3	2.3	0	41.05	27.75	MSALEEERAYEDEADGTEMAISLCNGEASSPK	FP
1875	3	8.3	0	41.27	11.93	QDPFRGAPGPGPRSGGPTGPQGPQPPAPSQVSGPAPR	FP
1876	3	2	0.6607	41.27	42.34	SKSQYHLAPRLGHSDVPAQPDLSFNLAIHIPSLK	FP
1876	2	4.7	0	41.27	28.9	SGEQSCSLLPSSPTFPVASASVGKR	FP
1880	2	0.79	0.0015	41.37	33.06	ADALLGPGCGAALLR	FP
1880	3	1.7	0	41.37	24.18	RLGPTDTDEERLGPGGSWR	FP
1884	2	7	0	41.65	22.81	SEVSTVQPIAVNGTHPR	FP
1887	2	6.7	0.0007	41.56	32.52	EVWTFTVGGEKSSESFR	FP
1888	2	9	0.001	41.57	51.94	FYLGGQAAGALLVLLLLPR	FP
1891	2	0.9	0.0089	41.67	35.06	RGGLTTDFATALVKLKGR	FP
1896	2	4.1	0.0403	41.76	47.35	MLTCNMGILKVPLAETLFEQEIR	FP
1896	3	3.8	0.0065	41.76	34.85	EQDPFTAVEQTLSDSTSQSKSFKFTPSETVLPRER	FP
1900	3	7.2	0	41.87	18.36	NREQPLATDRSPLARHGPGTPAAGR	FP
1904	3	2.2	0.0302	41.97	47.96	AKSLLGCLFLNTFQFHDKNKFLDER	FP
1904	2	6.1	0	41.97	18.5	MEACTAPASADAECGAPGLAR	FP
1915	3	8.2	0.0912	42.27	46.76	SLVELIVLSSLLNDELDHR	FP
1916	3	9	0.1835	42.26	39.04	RSSEVREQLQSEMEESSSSALTALFSFAPEQGEWK	FP
1919	3	3.3	0	42.37	23.5	ESLYTERPPAQRPGPSTPSTPSSISGYSSGSLR	FP
1924	3	2.7	0.0069	42.47	35.58	CALAIGAGLPGQAGVIGNGGYFNKTYMHMSGGKGK	FP
1924	2	3.2	0	42.47	6.69	KGDNQPGSAEPVGKSDSGEEAPK	FP
1928	3	7.6	0.2577	42.62	39.88	SLWNSYLIPRSMAKERDINPFHK	FP
1935	3	3.6	0.0267	42.79	37.26	DGGIDTQCFCEAPTCGGLPSFASSRIPSFLGSDER	FP
1935	2	7.3	0	42.79	3.6	EPKGPHPPPGQSQNGGQPPPGQPK	FP
1936	3	1.1	0.0208	42.8	49.34	ESMNVRFLDEIPRSNQADIINSALLELAVLKDK	FP
1939	2	5.8	0.274	42.89	45.7	VQTDDMGLIVELAPLIGMNSLTK	FP
1939	3	7	0.1783	42.89	46.4	TLARLQEQLTISANYTRFVKATLGDMLEQLHK	FP
1940	3	5.1	0.4083	42.89	40.88	GMGSAGVGGFPLSALTMHMFGDNGCFGGSSTQTLVRK	FP
1952	3	8	0	43.18	15.69	EEPSGLEQR	FP
1959	2	2.6	0.617	43.41	44.66	DLIDNLDPIEGRLLADYLK	FP
1959	3	1.8	0	43.41	22.27	HEQSPSMPPSPSPISFPPSAEPHQTPPSPVK	FP
1962	3	6.9	0.4402	43.5	41.62	QDKPKPPVPGVFGINDYFNHIASPNFHPGRAQFLDIEK	FP
1964	2	2.2	0	43.49	31.59	VPGTALSAPLGSFGPSGFSSAAPSK	FP
1964	3	2.9	0	43.49	16.99	VLHALQETVEGQGQAGRGAPQEPDPSPEPRGAR	FP
1968	3	1	0.0006	43.61	34.27	EGFQWKCQTNADYLEGPLKEPYK	FP
1971	3	5.8	0	43.71	9.18	ERRCPGAAAASSCPGPR	FP
1972	3	2.7	0	43.7	17.55	GKASGELPLGRDGK	FP
1974	3	5.2	0.0041	43.8	36.34	TVPDELPADMESFKLYVNGR	FP
1976	3	0.51	0.0168	43.8	50.72	VLEMWQVGKTGIAVLSFGITSGVICHTGSIPLR	FP
1976	2	1.5	0	43.8	21.62	RVRVPVPDPSSTLPRGPPEEK	FP
1983	2	7.7	0	43.99	29.56	QTLWDQPDTSPIYPAQYGSAPK	FP
1983	3	3.2	0	43.99	29.45	EHKEGAKINQNYNEPLEVSMDTSFEVTAKEEK	FP
1984	3	1.7	0	43.99	21.13	RQERWAQSPEGKAPSGDELSQQPEPELSR	FP
1988	3	7.9	0.0198	44.08	38.18	WVSGVCLIPLGIK	FP
1995	3	1.5	0	44.31	17.11	AEAPSERSTGVGLPTPRPPAARGRGPASERPTM	FP
1995	2	3.4	0	44.31	30.19	EYVAKALAGVANYVQQVTQGK	FP
1999	3	3.5	0.0054	44.38	37.16	AMRKNDPSYLLFERSLSLACSVNGAR	FP
2000	3	8.1	0.0696	44.39	49.39	AAGLGGIVEVFEAGAMALFPVQAETAVAKALLTK	FP
2000	2	1.3	0	44.39	16.12	SARHPNSSVEVKEWCKDEK	FP
2003	3	9.2	0.4635	44.5	46.38	VKQQMFNELKIIICATCEMVRMAVESTFR	FP
2007	3	1.1	0.0213	44.61	38.76	EPNFTGRSIFQPKDELFKTQGLPGEMGLAENGSAAR	FP
2007	2	4.5	0.0164	44.61	38.49	QLPTVRCCIVTKCMCALELLDNK	FP
2011	3	3.7	0.3285	44.7	42.29	HRYPPPPLVTGPKLSFESLYEPNEAVIPRIR	FP
2011	2	7.1	0.0615	44.7	40.02	DDLSLRCRPDDSVLECLLYR	FP
2012	2	8.8	0	44.71	33.04	AVAAPASSPVVPTPAAVPLIAPPK	FP
2016	3	4.5	0.0016	44.8	36.36	LMNSACTTEIGSTSFNDKVAIPIGDLDGLSQGNK	FP
2019	2	4.3	0	44.92	23.82	SKLHYVPAPLSCSGDPR	FP
2019	3	3.6	0	44.92	6.46	GGAGGGGGADGDPAAASATSPAAASGANSAKRR	FP
2023	3	8	0.3649	45	42.75	TSYTGTFQYEASDESNYVLSLPLQVLLRDRGER	FP
2024	2	7.1	0.9349	45.02	44.82	VDIGFVLQLSESAKGFIEPFCHK	FP
2028	3	0.9	0	45.11	30.58	AVVQEVPTLALAQPKGSGPSPGHAAKRLDGLK	FP
2031	2	5.2	0	45.39	32.76	QFAPGPHPPAALTLELR	FP
2031	3	3.9	0	45.39	9.72	GGAGAAGPGARAETGAGARTGGRGGPGSGLSR	FP
2032	3	1.4	0.0059	45.22	38.04	RASINDHGGIGRIFRLAALVQHK	FP
2035	3	1.7	0.0265	45.32	39.67	EPHNDLHYMAIALGSSFEPNNPKEELAKEFCVK	FP
2035	2	3.7	0.0022	45.32	37.18	EFNVLGDVKSDNGEHLFTLDKK	FP
2036	3	6.9	0	45.32	63.49	AMLFAYLPMVLFQGLLGLLMPQPSQMLGK	FP
2036	2	3.4	0	45.32	17.34	RKKGSTPQAPRPPPQLLHK	FP
2040	2	8.8	0	45.42	21.19	QRMEQIQAEHTKAEEELTK	FP
2040	3	6.6	0	45.42	17.96	HCAPHPSGPGRPDELSAGRATCEPTATSPGLVGAR	FP
2043	2	0.27	0	45.54	22.84	QAARIVEPPSAAAPAM	FP
2043	3	3.4	0	45.54	5.24	NQTGDGTSSKDKPVDETERKR	FP
2044	3	1.5	0	45.52	25.24	MPPVVLGTMARFGNGNGSSCAPSPSGQPR	FP
2046	2	6.3	0	45.63	19.18	RKDNSTTLPADTKPIR	FP
2046	3	4.9	0	45.63	-1.99	SSSSGSSSSSGSSSSTSSSSSSSSSSSRSR	FP
2047	2	6.1	0	45.62	19.24	EQEEEPSASGLIRK	FP
2048	3	1.3	0.0308	45.62	40.11	ALRDNLQCLQALFGDNPGIERNQRVISLASK	FP
2048	2	2.7	0	45.62	26.45	EPRDPSSGDSPRQGNFLLYR	FP
2052	3	3.5	0	45.74	69.09	FIGAISLTLSSTRSVLLFESFGLGFALIGGLFLSGLVR	FP
2055	3	4.3	0	45.83	15.89	TDVSARGGPRSFTNETHK	FP
2055	2	8	0	45.83	12.08	YQVDSAAQRAAK	FP
2056	3	2.7	0.0007	45.88	36.6	KLAEQAVPPAQAIVSNVSETLLK	FP
2056	2	5.6	0	45.88	23.23	EEESDQDMDMFTK	FP
2058	2	8.6	0	45.93	24.88	SSKKDVPPLSIGSSKWK	FP
2058	3	2.8	0	45.93	26.37	QATGEHSHIRGELDELPTPRSLPAR	FP
2060	3	1.8	0.0001	45.94	35.1	FATASNSAIKGVEESDINRVGVAFVK	FP
2070	3	1.5	0.0001	46.25	35.44	REEMKSSVVHWKQELLAVSQETK	FP
2070	2	4.2	0	46.25	15.91	QPGDVGGGGGEGPAAADGVGAM	FP
2071	2	3.2	0	46.31	12.41	SSITSEEQDTNK	FP
2072	3	4.1	0	46.24	28.73	IHLSSSGHQGKVEIRGDPSKDGETFTFGDVAR	FP
2076	3	4.4	0	46.34	15.1	QGEQYCGQPERPRPEVQGSEFAGER	FP
2076	2	2.6	0	46.34	31.89	FKDSPLQPPLFEVDKK	FP
2079	3	4.6	0	46.45	31.08	IIEGPLEPTCGAPEPVVSLGYSRGSR	FP
2079	2	2.1	0	46.45	25.8	FCGESHDVEAIDQLAR	FP
2080	3	9	0.0084	46.45	39.55	PFVSPSQTSVSSVTVMTGQGWIDFVTPRQYGDGGVR	FP
2080	2	3.2	0.0001	46.45	35.29	CLLLPLSYSSPPQAPQAGAPAGPGLR	FP
2083	3	6.5	0	46.85	8.6	DGRPGQPGAPGR	FP
2084	3	2.5	0.6312	46.55	47.79	GCGTDGVLLVPEGFELARGVLMALR	FP
2087	2	6.3	0.0164	46.66	40.43	TLLRASWMPVHSCAPVGCRCTLLR	FP
2087	3	6.7	0	46.66	27.92	PKSYSNMYTSKETCKYRPPDLEPQHGPFWHPER	FP
2088	3	0.073	0	46.67	3.53	EGTCHSKHSGSNPANASTAGTQCDK	FP
2088	2	1.9	0	46.67	33.26	SPLSRLVNNGLHLAR	FP
2091	2	1.1	0	46.76	14.98	HGRCRGGLGACAACVPR	FP
2096	3	1.8	0.0046	46.87	39.34	SPNNLTLIGIGNDEKQLDISGGPFQQLTKK	FP
2099	3	1.2	0	46.98	23.88	SMQDESLTSSTRGPTNTPESGDAEVNPWVK	FP
2100	2	1.5	0	46.97	25.15	SLSPFPSGHGPALPEPYGPPGEDER	FP
2102	3	5.6	0	47.31	20.57	ELTSSPDRPQLVPSPTSRAREAR	FP
2102	2	5.1	0	47.31	35.28	LEQWTSIIAPLDASR	FP
2103	3	1.4	0.0001	47.28	35.57	FFLQTHFAVSARQAYQAMKHR	FP
2112	3	7.7	0.0111	47.27	40.61	EKTEMYLKHGGPVSFSGASISEMLGKSLENLK	FP
2112	2	5.8	0	47.27	21.15	AGAGAGPVGPIGASGAAGESENVLSSK	FP
2115	2	2.3	0	47.55	22.85	GLRGLGPSGAEAATAQMPR	FP
2119	2	3	0	47.44	13.06	ERPAGSSARGPGAAGGRLADPGR	FP
2120	3	3.1	0.3054	47.45	44.85	ASLQELKASVHDWAAFNNVLAGYKQESLLSVR	FP
2120	2	0.81	0	47.45	32.84	LLKFSVTSTGRGGSKTTVIIDGK	FP
2122	2	5.5	0	47.56	28.79	EEGPQVDLAEAVAPAYCVGK	FP
2122	3	5	0	47.56	33.99	MWPFEPAPPAAPLPPPPPPPLAPGDEARK	FP
2123	3	2.2	0.0001	47.56	35.9	EELYQKELVQVVNQVPDNSNLTK	FP
2123	2	2.4	0	47.56	18.73	CPSLETTDAAPSSEVGAR	FP
2124	2	3	0	47.56	30.69	HRSTKMDFSASGSSTALAFPIGHKR	FP
2127	3	9.3	0.0029	47.68	39.65	IVDPGGNLQRKLLSAYFGLR	FP
2128	3	5.1	0.0001	47.68	36.17	EQLSQPEEELDCCLHELPGPVTRWPR	FP
2131	3	3.6	0	47.79	75.88	LIIWSLFIILLIFFITGSLTGVILADHAR	FP
2132	2	6.7	0	47.79	35.41	EQYLDATRTQPSFVKQSLTLK	FP
2134	3	8	0.0003	47.91	37.74	QIENVQCLVLRGNITEQTIAKIKPTASVK	FP
2134	2	7.2	0	47.91	29.98	MMALNTKGCASPFAAAVYRK	FP
2135	2	6.3	0	47.91	14.9	GLCSSPGAPAADAAPARGPTDKVPARR	FP
2136	3	4.9	0.0018	47.9	39.4	ANPSPIPSPSLPSPSMPLALKDTELQTTDEMLGRIKEVVDNR	FP
2136	2	7.3	0	47.9	25.04	SSSSKGFQSSDLCSSSDSRLVIREDPEK	FP
2138	2	8.2	0	48.02	23.43	LSASICGDSACIYER	FP
2138	3	8	0	48.02	17.72	GDLESGSTDASPGTAGETSLGSARR	FP
2139	3	2.2	0.0507	48.03	42.98	DLYSALHDNLSQMTEKENQIVGMGALGGAMVAPLGR	FP
2139	2	2.7	0.0002	48.03	62.01	EIPSRLLASNFSPWFMWLFLA	FP
2143	2	4.8	0	48.13	30.14	EATHIRTHRALYSNRVFAK	FP
2148	2	1.9	0	48.24	32.31	GVPFIVGARASRSLKSMK	FP
2148	3	2.9	0	48.24	33.1	AGGVPSIIGKDLASGQSQNSTLRSFVNR	FP
2150	3	3.2	0.0001	48.35	37.2	ELKNPRDNCLALPGDWYITSQCLRK	FP
2150	2	4.4	0	48.35	23.13	ATRGRHRPLLAGPSLGER	FP
2151	3	1.3	0.0471	48.34	54.19	GKLMLLNTVKGFPLGLSIVEGETVDIPLK	FP
2151	2	2.3	0	48.34	24.58	DHHTYRLKRAMTGDSLR	FP
2152	3	3.9	0	48.34	19.93	DTVEEFDPSK	FP
2155	2	7.9	0	48.46	32.32	ILLNLGRAGPEGGHLGYPR	FP
2156	2	0.048	0	48.48	22	QFRNVVACDLCPKCK	FP
2156	3	0.47	0	48.48	27.29	SDVLSPCTSSPTLTASSFSSESPDR	FP
2158	3	5.7	0	48.59	19.61	ANVTIPPVSSNAAR	FP
2158	2	1.4	0	48.59	14.76	RQNMSAVK	FP
2160	3	5.7	0	48.57	34.29	HHTITVVGPAGVSLHRQSCPSASNPTGHPLLTLSR	FP
2163	3	9.5	0.002	48.68	40.21	YFNMIYSNDPLQTLQFYRKK	FP
2163	2	3.7	0.0001	48.68	37.74	VLEAPVLTLAPPGPIVK	FP
2164	2	2	0	48.78	18.56	GERAEEGWPEEAEAAEAER	FP
2167	3	4.2	0	48.8	27.34	ERRPSSYAPPIGPGPPEPGWSGTGQITEKM	FP
2167	2	2	0	48.8	29.12	SGTRAPNELVPNSNAPTLLR	FP
2168	3	4.7	0	48.85	28.95	YESGSPATRNADAKTQLPLAVALSQAASESPMR	FP
2168	2	4.1	0	48.85	36.68	EQMLPAIDGSFLGPPIKKATGK	FP
2170	3	3.1	0	48.93	11.94	KTKSQNSDTFTEKETAK	FP
2171	2	7.6	0.7167	48.92	47.97	DWQFLAGDLSPIIMKNGFVEPK	FP
2172	3	1.2	0.8155	48.91	48.3	RAQYQSPLGGLYFLGEVDLMTGDGVVTVMPSERGDVTIFGK	FP
2174	2	5.7	0	49.01	6.16	ASSSSSSPPK	FP
2174	3	0.66	0	49.01	11.12	QTFSGGCESCGDPK	FP
2175	3	6.4	0	49.02	36.25	HIGFVKCMSCTPVECTLCYINIKEDEHEK	FP
2176	3	8	0.0049	49.04	41.44	TRDADLRLEELISCWSGDRTFEGVMDKQFSAKK	FP
2176	2	6.2	0	49.04	8.87	GRPPPPTGPARAPSTSSGRSPTGVGGR	FP
2183	3	8.8	0.008	49.26	57.81	VVYAGGFTLTVLSGFFCTIVVALVFRER	FP
2183	2	8.4	0	49.26	18.61	LIQPNQIKVSSDPDPHQK	FP
2184	2	4	0.0059	49.29	41.86	NDAADVDAGAQVLLQVVDFHGGNSALWLPTNGKK	FP
2186	3	1.6	0.0001	49.37	37.89	ESQYLNKVATPRVPLQFIHQEDLPNQK	FP
2186	2	3.1	0	49.37	20.38	GELLAAGGGAGGAGGRAARHVRR	FP
2187	2	2	0.0056	49.36	41.87	CVLCTKVKLCAVVLFCLSRHR	FP
2187	3	2.6	0	49.36	31.49	MLIDGNGTAAAAGATDDAYAGAGPIPSDGVRGHIKFK	FP
2188	3	6.5	0.0086	49.37	42.32	CVNEIELNVHMVCGRLGCPETSSLRLVDQAIRQTLK	FP
2191	3	1.4	0.1231	49.48	53.92	GGPAGLSLGPGAYQYLILMFCVSGAVVLVFKSAR	FP
2191	2	6.1	0	49.48	33.01	GCEKCICPIDGTHDTLYVSLK	FP
2194	3	6.7	0.0045	49.58	41.87	EIAEQQSLSLLIQTRTGADHSSLAQIMRGASWR	FP
2194	2	5.2	0	49.58	15.4	APASGGMPKSTAKTPPAPKAPMNVK	FP
2198	3	9.5	0.0001	49.71	37.77	TGKYAAAFAELVTCPVGPTSRVALYATK	FP
2198	2	0.76	0	49.71	1.97	KGGSGSGASGGGGGGGSHTKVHK	FP
2199	2	5.4	0.7615	49.7	48.9	QAVVALTGWACFLVLALLCRRGPGR	FP
2199	3	2.5	0.0705	49.7	44.95	QKPEFEMDDIHLKAQCVLAKGTDEITPIFTMELSK	FP
2200	3	4	0.0016	49.7	40.95	HTRESIVLNSPAELDGPGKVSNCLNITLDDVIR	FP
2202	2	6.9	0.0792	49.81	45.21	SQQLCDQTMLRPVNLVMLELA	FP
2202	3	1.2	0	49.81	30.5	HKPHPSAPVPKVEVKTPETQPAGHGPLGLSLPPAM	FP
2203	2	0.45	0	49.83	12.21	ENAKEPTGKPSPSAPSSPLRR	FP
2204	3	0.23	0	49.83	22.16	GGKISIGLGGADAKR	FP
2206	3	6.5	0	49.93	27.23	KLEKQLAATGQQSAYDLGKQSIR	FP
2208	3	0.11	0	49.92	27.09	YRAPLCATGAKPCAEGRLFQVCSGTR	FP
2208	2	3.8	0	49.92	23.25	WTKGASRAPVQIAHVSK	FP
2212	2	4.3	0	50.08	32.2	YWQFEPPPYAALK	FP
2212	3	0.6	0	50.08	35.38	TGHGDGCPGLELPDTLMHDLSDM	FP
2214	2	5.4	0	50.15	31.24	DTAYVNSVDPCYISDFTSSK	FP
2215	3	6.2	0	50.25	34.34	LKLETGVIDWVK	FP
2216	3	5.2	0.4101	50.15	48	AGIVRDRVVSSGISASLISFGLVICLAVGCQR	FP
2218	3	0.53	0.2021	50.27	46.93	YSSDTQHVLLNVGSLWTNKLKCILFDPLHTKEK	FP
2218	2	3.3	0.0164	50.27	43.83	MPYIIISVDGFATPIIGRRYDR	FP
2219	2	8.5	0	50.25	20.93	MEEDDDMKCETVDGDDFK	FP
2219	3	1.9	0	50.25	29.16	DDCTSNYLCGAAISEDAGDACDKDGDCLWR	FP
2220	3	1.2	0.3707	50.28	47.94	TEHLLAALLVHAPSDPRLEAVSASGEDLVVARALEGRVLR	FP
2223	3	3.2	0.0036	50.37	42.38	SNAHHNFKELVTMNIHEFIWQQTESLPDCR	FP
2224	3	0.45	0	50.37	36.53	QGPRYLHRRWLSLSHPASVWSQSR	FP
2226	3	7.4	0.1954	50.49	54.19	VIPLPTSSDLSRMNFMICHLLLSLSLSK	FP
2226	2	6	0	50.49	29.58	WRRDTQETGVEMEAVLR	FP
2228	3	3.8	0	50.5	35.9	VSFCFEEYQDIEYDESSNTANIFGKEVITVLASQSPHKSSSCTYYGTDNR	FP
2231	3	2	0	50.6	20.01	HASAELQSGLRSAQVHSPELNDPSQKQRR	FP
2231	2	2.4	0	50.6	25.15	QNETRLRQVEAALEEVQR	FP
2235	2	4.4	0.0004	50.71	40.68	TELCDLVLAAQTKAEQLLSSVR	FP
2235	3	0.69	0	50.71	3.26	SPETRSTFGPGAASHGSQGNGEGNHNSNNDGNKNGK	FP
2236	3	9.5	0	50.7	15.55	QPLRPTEDNGSSSPPLPPPGPRSPPPPR	FP
2238	3	8.7	0	50.82	29.61	WAEGLRRALEEVEPAPAPPGRPPAPCRPACAAQANLGVR	FP
2239	2	2.7	0	50.81	27.53	SLTDTNISRPLGAKEQVAVTGK	FP
2240	3	1.1	0	50.83	36.29	NKDPCSFLPASIPQRSAMEEFVKVR	FP
2242	3	4.5	0	50.93	31.52	QLGGNEEVLPPLVSPSSPPPAEVNYDR	FP
2242	2	3.8	0	50.93	35.53	QVLHYSIARLLPVSRR	FP
2243	3	0.82	0	50.92	38.17	GSARILASGDYMGNPMKPAEMAAVPFLYPHNCCK	FP
2244	3	0.48	0	50.93	36.49	VPYPNDLVAVGAAVGGDAHEIAKTRLLHGVHK	FP
2248	3	0.76	0.0001	51.03	39.09	VFQTDDVYGVSIFRPEGRGPRSVATYFYR	FP
2250	3	6.6	0	51.05	36	ELPEDSDEEIGNMQLPTKQVISFKR	FP
2251	3	5.9	0.0006	51.17	41.37	QLAATGQQSAYDLGKQSIRVVVGPNVAATVATGIAVLVMLSAWRPANCPGRAM	FP
2251	2	1.9	0	51.17	26.17	DYYGSEQSRSGHDYDLVPNLSPGRDDFSDRR	FP
2252	3	6.1	0.4488	51.15	53.26	ILVPTYLLAAIPTVNIGMLMKSDIDPLGMNGYKVER	FP
2254	3	7.2	0.9161	51.27	51.56	ILLSKITEPCPKLLLYGTVYLVYR	FP
2254	2	2.3	0	51.27	16.27	HHTTRQQEPVTLTTSK	FP
2256	3	3.1	0.0002	51.28	40.25	LVHVTHDALLCSLLLTAKNKEETGLQQAK	FP
2256	2	2.8	0	51.28	19.81	SDVQSGPSLGADPLSSADGPKK	FP
2260	3	4.4	0.0378	51.38	45.81	SPCLRPTADSGPLLVLQRVLGMFLGKARR	FP
2263	3	1.2	0.034	51.5	58.12	FNFTQLLQHFYDIVTFGAIGPDPLVIQCAVLAK	FP
2264	3	1.6	0	51.51	35.06	EALNEAPEDYHLAPLHPSSGVLAEERGCKESVSMDSSIEESSVVSVSEETIR	FP
2272	3	6.4	0.0141	51.71	45.02	FDELCSGPSVLSQGGGEDGAATHMLFSYGIWLSR	FP
2275	3	5.1	0	51.84	13.74	TNETDSGSGSPCPSGASDESMTPSPAGSLGKEQEDTMK	FP
2275	2	1.8	0	51.84	35.28	RLYCGNEFMNGSSPHLAWYSGK	FP
2278	3	4	0.8967	51.93	51.58	EDTEFLTNNTYPGFFALGSSPDIFDAWYGEARLAYCIEK	FP
2279	3	1.6	0	51.94	35.3	DILKTTPSLPPSSQEITGELVLPSPTRPQQCK	FP
2279	2	0.39	0	51.94	27.46	SITLAATNGSTSGSFREPIGSPR	FP
2283	3	2.4	0.0077	52.05	44.71	QVLDFGEVKKAEKELEEETLPLYQEVLLESK	FP
2283	2	1.2	0	52.05	30.84	LTVEMYKLTGDSSVQLNPSSQK	FP
2287	3	6.3	0	52.15	12	SGVEEGTESRSKEGSSGSAKLDSSGVGR	FP
2288	2	1.7	0	51.93	32.86	MAIVANHSFVLTENR	FP
2292	3	5.5	0	52.26	17.76	REGAPAPSAAVPESCIEMAEGESREGSDGPAEASAPSR	FP
2292	2	3.6	0	52.26	33.03	GQSTRVDGVQLAVSGKVHCPVLVR	FP
2296	3	1	0	52.35	7.45	EASRQGGARPR	FP
2300	3	0.065	0	52.47	0.34	KSAASGPPSKDGGGGGGGGGGSGGSGGGGGGGGGGGCGEATGPSNNKLK	FP
2303	3	6.9	0	53.08	19.31	SGVIGGTGVR	FP
2310	1	8.9	0	53.29	18.71	LPPTLTR	FP
2316	3	7	0	52.81	28.32	NSTSVASGLSVVNGVNEKRFDR	FP
2319	3	4.2	0	53.08	19.54	SHDGITFK	FP
2327	2	6.1	0.0007	53.1	43.31	CCLQHLRPLLAGLNRFALRAR	FP
2327	3	6.6	0	53.1	10.06	NAAKDHEPAPTQSSAPPPGPHAVPVSRSSSPEASDR	FP
2330	1	2.3	0	53.49	5.91	KSKSSSK	FP
2331	3	4.2	0	51.92	19.44	ELPLKPPK	FP
2338	3	3.7	0	53.29	38.95	WDPWQFCIGVSELR	FP
2339	3	4.1	0.0024	53.39	44.75	EEPDLAWCCAMVAFLEDPCNIPQAIR	FP
2339	2	6	0.0002	53.39	42.46	ALLQFPVTHFELAQLTK	FP
2340	2	7.2	0	53.41	15.98	SGSRPAKKSHPELPSQLK	FP
2347	3	3.4	0	53.61	24.83	IVANNAVCGAEVLK	FP
2347	2	2.9	0	53.61	11.8	EDGKPYPK	FP
2348	3	2.9	0	53.8	25.82	TDGGLFAGAVEK	FP
2351	3	0.38	0	53.73	30.32	ELDQKARRIVESADEMSSAPSGGFAPAAPSAGLSYPSR	FP
2352	3	0.76	0	53.7	30.22	QPQLHSLDITTDPYNLTEEGEDK	FP
2363	3	2.3	0	54.02	30.61	LFAKGPLPPVVVKSER	FP
2364	3	3.9	0	54.04	7.93	DAESGSESGLPSASGPSDEEGGGGPGASGPCSGGAEK	FP
2364	2	2.7	0	54.04	22.7	VESKIGPAPAEEIIKQHRR	FP
2368	3	4.1	0.0815	54.18	49.39	RLLNEPLANPPARFNFMSPVSQLLESAEPKLASFSELK	FP
2370	3	5.6	0	54.66	21.09	AVAWGGPPSGGGGAGGGGAGGGAPPTGAGSLAAAAAAM	FP
2370	2	0.95	0	54.66	1.05	GGSGGSGGGAGSGGGGAGAAGGGRRR	FP
2375	3	8.5	0.0083	54.34	46.9	TVNWCTKTELGFLNVIGMFTR	FP
2375	2	0.45	0	54.34	34.16	RLRLVARVPAIVCR	FP
2380	2	4.2	0	54.46	29.3	GGVGGSISFGLEPDKEVR	FP
2380	3	1.9	0	54.46	31.88	EGTHVRQHQALYAFQSFAKRCVK	FP
2383	3	2.9	0	54.57	36.97	LKQQDPLTLCGKVFSNLTGDPRVPLNK	FP
2384	3	2.5	0	54.56	6.61	GQPGQPCSK	FP
2386	3	1.3	0	54.68	9	GGPGSGLSRGGAGGGGGADGDPAAASATSPAAASGANSAKR	FP
2386	2	3.7	0	54.68	15.28	LDTTRGNNNGKQIPVPEPRK	FP
2391	3	7.9	0	54.77	19.07	ERLSEDPAAREVAK	FP
2391	2	7.6	0	54.77	11.22	SNKKVGVSSK	FP
2392	3	4.9	0	54.77	24.4	GLLPGSLPGR	FP
2395	3	6.2	0	54.89	41.44	VSGDALWGGDCQDLGSFKWAAYLHGVKAVVAGRR	FP
2395	2	9.4	0	54.89	39.85	EYDWKSALGQIPNVKMDLMR	FP
2396	2	5.4	0	54.89	18.72	KGEIEDDSIGDDEYRR	FP
2396	3	6.8	0	54.89	39.03	GPKLEQPQLLLEQEMETKQMQAFK	FP
2400	2	6.2	0	54.99	25.77	MGESAWAWASSVCSKR	FP
2400	3	3.5	0	54.99	35.75	YSGVGYADVINQFGETFKNTRIR	FP
2402	2	9.2	0	55.1	19.01	QDGPGPVISVK	FP
2402	3	1	0	55.1	20.05	EGNAGAPGPPGIPGTLGR	FP
2407	2	2.6	0	55.19	13.94	LDVGSSDSSCPADSEYGEK	FP
2410	3	9.2	0	55.3	39.58	KVTWPEKGQELSSIVDPKSVCLGLSALNR	FP
2412	3	0.74	0.7396	55.31	54.37	QLLLPMGMELATAGRLHVKQASHVVLPIVLKAWR	FP
2414	1	4.3	0	55.84	9.88	KGYGK	FP
2415	1	2.5	0	55.52	13.67	ELGPK	FP
2418	3	2.2	0	55.51	32.09	DLGHNLALLAK	FP
2420	2	5.2	0	55.53	33.83	CPPHTQLLAPPEAPLKSVTSLEK	FP
2422	3	3.7	0.0003	55.65	44.82	TEYTAFGGDPNRMNLLVAVADCLRERPIHETVHPCKEQLLLVAK	FP
2424	3	6.5	0	55.63	33.87	VLLEGSPQITFKGEAGSVPQGDKDWTINPEPSGR	FP
2427	3	5.4	0	55.73	36.07	ECEGCGYPKEPMPGWGSLALGSLAGPAGPELK	FP
2427	2	4.6	0	55.73	23.92	AVVSSSPVSPQGPGAKNVAIVR	FP
2428	1	2.4	0	55.74	13.09	DSGGMG	FP
2431	3	6.5	0	55.86	43.13	YEKGLEEVIKEIDDELFDTSGLVVAEK	FP
2436	1	8.1	0	55.95	14.1	GAAAM	FP
2444	3	4.9	0.0641	56.18	50.97	HDGTIMIVRIGADRCLQISGTVEKRPPDLMGVVGVFTLDTEYELFR	FP
2460	2	1.7	0.245	56.66	53.39	SLPFIGEEMGVLFVVPFELGK	FP
2460	3	2.6	0	56.66	34.75	LSVTTDSVDEVALHTPESPPGIPMFPQSAPSPR	FP
2461	2	4.5	0	56.67	34.53	IEIENSELQKEISQLKETQLR	FP
2461	3	8	0	56.67	14.9	SDGNDKDTPPQLSYLAGQPSNPSPGPNGAPGPPGPPGPR	FP
2470	3	6.5	0	56.88	42.75	VWSWWNTSRISGGSVSCTLSLTGSPKVLGPGSEQLQVQ	FP
2476	3	2.1	0	57.06	6.02	DKPPSQSRSRSR	FP
2477	3	0.057	0	57.08	39.67	EPVSSGFALSWVIDGCDIIHERPKNK	FP
2482	2	0.13	0	57.19	19.09	GDPLTVKIPKSDGSSGSSG	FP
2484	3	7.5	0	57.29	42.57	ELQLITTEGEEQFPEVHLESCLTNLEK	FP
2488	3	4.1	0	57.4	19.34	QLAVQLKEQCEK	FP
2494	3	2.1	0	57.51	33.93	EEWGPPLPPPPLEEQHQSASDNSDVVEWGHEMDDR	FP
2498	3	4.3	0	57.61	39.95	SVASNGWAGHKDTLINIIKQILQTATVHDR	FP
2498	2	0.79	0	57.61	42.25	FETRIDLLDIESRSVMIR	FP
2506	3	5.8	0	57.81	13.46	DEQKSGDSQFEK	FP
2522	2	8.4	0	58.24	28.44	QSSPLEYPIAPPPSPIHHACVEVGQSK	FP
2555	3	4.4	0	59.13	22.62	VQSAGAVASLAVTPK	FP
2566	3	4.6	0	59.56	23.29	DVTQQLGQFK	FP
2582	3	4	0	59.81	29.67	SYEGPVPRASDCPLAREKPFPNAVPMRVDR	FP
2591	3	7.7	0	59.63	17.16	EDPGAVRICSPQK	FP
2629	3	9	0	60.97	31.23	LAGTGAYQKACANANDAWANKYIKEFEDQEELK	FP
2792	3	8	0	64.75	26.41	YQQLPLGLR	FP
2848	3	5.2	0	66.21	35.49	SLLIFFDRR	FP
2901	3	4.4	0	67.62	7.86	TTRGSESSPSR	FP
2995	3	5.1	0	69.78	21.58	LAVVEGTLKNRAK	FP
